# Supplementary material for: A high-resolution network model for global gene regulation in Mycobacterium tuberculosis
Source: Nucleic Acids Res. 2014 Sep 17;42(18):11291–303. doi: 10.1093/nar/gku777 (PMC4191388; doi:10.1093/nar/gku777)
Supplement: SUPPLEMENTARY DATA [file supp_gku777_nar-01898-h-2014-File008.zip]

Archive with 8 entries (8 files):
- PetersonEJR.Supp.data.file.S6.pdf
- PetersonEJR.Supp.data.file.S1.xlsx
- PetersonEJR.Supp.data.file.S2.xlsx
- PetersonEJR.Supp.data.file.S3.xlsx
- PetersonEJR.Supp.data.file.S4.pdf
- PetersonEJR.Supp.data.file.S5.xlsx
- PetersonEJR.Supp.data.file.S8.xlsx
- PetersonEJR.Supp.data.file.S7.xlsx
