# Supplementary material for: A high-resolution network model for global gene regulation in Mycobacterium tuberculosis
Source: Nucleic Acids Res. 2014 Sep 17;42(18):11291–303. doi: 10.1093/nar/gku777 (PMC4191388; doi:10.1093/nar/gku777)
Supplement: SUPPLEMENTARY DATA [file supp_gku777_nar-01898-h-2014-File008.zip › PetersonEJR.Supp.data.file.S1.xlsx]

## Sheet: Sheet1
Supplemental data file S1. Publically available microarray experiments used by cMonkey to construct the EGRIN model.
experiment IDs in cMonkey run (from TBDB.org)	number of experiments	PMID	author	publication
2867	40	15207488	gao_2004_353	Comparative expression studies of a complex phenotype: cord formation in Mycobacterium tuberculosis.
2885	41	15632420	gao_2005_418	Gene expression diversity among Mycobacterium tuberculosis clinical isolates
4055	4	17433778	rehren_2007_633	Differential gene expression between Mycobacterium bovis and Mycobacterium tuberculosis
4060	15	11489128	manganelli_2001_616	The Mycobacterium tuberculosis ECF sigma factor sigmaE: role in global gene expression and survival in macrophages
4062	129	12953092	voskuil_2003_631	Inhibition of respiration by nitric oxide induces a Mycobacterium tuberculosis dormancy program
4068	21	17379732	pang_2007_605	Evidence for complex interactions of stress-associated regulons in an mprAB deletion mutant of Mycobacterium tuberculosis
4082	14	15882420	rickman_2005_614	A member of the cAMP receptor protein family of transcription regulators in Mycobacterium tuberculosis is required for virulence in mice and controls transcription of the rpfA gene coding for a resuscitation promoting factor
4084	17	12065475	rodriguez_2002_618	ideR, An essential gene in mycobacterium tuberculosis: role of IdeR in iron-dependent gene expression, iron metabolism, and oxidative stress response
4089	162	16103351	morris_2005_660	Ancestral antibiotic resistance in Mycobacterium tuberculosis
4099	12	12694625	park_2003_626	Rv3133c/dosR is a transcription factor that mediates the hypoxic response of Mycobacterium tuberculosis
4100	6	11416222	sherman_2001_627	Regulation of the Mycobacterium tuberculosis hypoxic response gene encoding alpha -crystallin
4101	48	15207491	voskuil_2004_628	Mycobacterium tuberculosis gene expression during adaptation to stationary phase and low-oxygen dormancy
4107	416	15247240	boshoff_2004_632	The transcriptional responses of Mycobacterium tuberculosis to inhibitors of metabolism: novel insights into drug mechanisms of action.
4363	35	18231589	rustad_2008_694	The enduring hypoxic response of Mycobacterium tuberculosis
4364	17	18231589	rustad_2008_694	The enduring hypoxic response of Mycobacterium tuberculosis
4365	11	12123450	manganelli_2002_615	Role of the extracytoplasmic-function sigma factor sigma(H) in Mycobacterium tuberculosis global gene expression
4366	3	12123450	manganelli_2002_615	Role of the extracytoplasmic-function sigma factor sigma(H) in Mycobacterium tuberculosis global gene expression
4396	21	18502178	andreu_2008_720	Cell population heterogeneity in Mycobacterium tuberculosis H37R
4489	27	19671666	flores-valdez_2009_785	Mycobacterium tuberculosis modulates its cell surface via an oligopeptide permease (Opp) transport system.
4523	36	19592585	fontan_2009_801	Sigma factor B (sigB) response to stress conditions (0.05% SDS and 5mM Diamide)
4570	4	19332828	wu_2009_784	Activation of the eis gene in a W-Beijing strain of Mycobacterium tuberculosis correlates with increased SigA levels and enhanced intracellular growth.
4575	24	19272305	schwab_2009_780	Transcriptional responses of Mycobacterium tuberculosis to lung surfactant
4581	4	19093848	odonnell_2009	Bioactive pyridine-N-oxide disulfides from Allium stipitatum.
4583	32	19641733	manjunatha_2009_789	The mechanism of action of PA-824: Novel insights from transcriptional profiling
4596	11	18070897	fontan_2008_795	Global transcriptional profile of Mycobacterium tuberculosis during THP-1 human macrophage infection
4599	23	18657035	fontan_2008_799	Sigma factor E of Mycobacterium tuberculosis controls the expression of bacterial components that modulate macrophages.
4615	792	xxxxxxxx	schoolnik__937	Yang Liu and Gary Schoolnik's Unpublished Carbon Sources Data
4630	6	19651861	goldstone_2009_810	The transcriptional regulator Rv0485 modulates the expression of a pe and ppe gene pair and is required for Mycobacterium tuberculosis virulence
4637	6	19822655	nesbitt_2010_813	A thiolase of M. tuberculosis is required for virulence and for production of androstenedione and androstadienedione from cholesterol
4638	9	19822655	nesbitt_2010_813	A thiolase of M. tuberculosis is required for virulence and for production of androstenedione and androstadienedione from cholesterol
4696	36	19487478	honaker_2009_849	Unique roles of DosT and DosS in DosR regulon induction and Mycobacterium tuberculosis dormancy
4699	48	20628579	homolka_2010_946	Functional Genetic Diversity among Mycobacterium tuberculosis Complex Clinical Isolates: Delineation of Conserved Core and Lineage-Specific Transcriptomes during Intracellular Survival
4703	34	20628579	homolka_2010_946	Functional Genetic Diversity among Mycobacterium tuberculosis Complex Clinical Isolates: Delineation of Conserved Core and Lineage-Specific Transcriptomes during Intracellular Survival
4704	34	20628579	homolka_2010_946	Functional Genetic Diversity among Mycobacterium tuberculosis Complex Clinical Isolates: Delineation of Conserved Core and Lineage-Specific Transcriptomes during Intracellular Survival
4729	5	20061478	white_2010_867	PepD participates in the mycobacterial stress response mediated through MprAB and SigE.
4731	6	20016672	fu_2009_873	The Differential Gene Expression Pattern of Mycobacterium tuberculosis in Response to Capreomycin and PA-824 versus First-Line TB Drugs Reveals Stress- and PE/PPE-Related Drug Targets.
4735	22	20421176	flores_2010_875	DosR-regulon genes induction in Mycobacterium bovis BCG under aerobic conditions
4795	18	20386700	dutta_2010_944	A Mycobacterium tuberculosis sigma factor network responds to cell-envelope damage by the promising anti-mycobacterial thioridazine
4799	16	18156607	karakousis_2008_949	Altered expression of isoniazid-regulated genes in drug-treated dormant Mycobacterium tuberculosis
4802	32	20061486	singh_2010_950	The three RelE homologs of Mycobacterium tuberculosis have individual, drug-specific effects on bacterial antibiotic tolerance
4815	32	20661284	sherrid_2010_951	Characterization of a Clp protease gene regulator and the reaeration response in Mycobacterium tuberculosis
4860	5	20199601	vilcheze_2010_983	NAD+ auxotrophy is bacteriocidal for the tubercle bacilli
4928	6	18474359	shiloh_2008_1017	Mycobacterium tuberculosis senses host-derived carbon monoxide during macrophage infection
Raghavan_Nature2008	8	18685700	raghavan_2008_807/GSE12379	Secreted transcription factor controls Mycobacterium tuberculosis virulence
Rohde_CellHostMicrobe2007	8	18005756	rohde_2007/GSE8827	M. tuberculosis response to macrophage intracellular cues - Role of contact, phagosome pH, time, strain
Maciag_JBacteriol2007	6	17098899	Maciag_2007/GSE5815	Global analysis of the Mycobacterium tuberculosis Zur (FurB) regulon
Milano_Tuberculosis2009	3	18851927	Milano_2009/GSE12302	Azole resistance in Mycobacterium tuberculosis is mediated by the MmpS5-MmpL5 efflux system
Provvedi_Microbiology2009	12	19332811	Provvedi_2009/GSE12364	Global transcriptional response to vancomycin in Mycobacterium tuberculosis
Schnappinger_JEM2003	8	12953091	Scnappinger_2003	Transcriptional Adaptation of Mycobacterium tuberculosis within Macrophages: Insights into the Phagosomal Environment
