# Supplementary material for: A high-resolution network model for global gene regulation in Mycobacterium tuberculosis
Source: Nucleic Acids Res. 2014 Sep 17;42(18):11291–303. doi: 10.1093/nar/gku777 (PMC4191388; doi:10.1093/nar/gku777)
Supplement: SUPPLEMENTARY DATA [file supp_gku777_nar-01898-h-2014-File008.zip › PetersonEJR.Supp.data.file.S2.xlsx]

## Sheet: Sheet1
Supplemental data file S2. Properties of the 598 biclusters identified by cMonkey.
Bicluster	no. of genes	score	residual	motif_1	e.value_1	consensus_2	e.value_2
1	5	-5.90448	0.401902	ATCCgTTT	740	ATCTTTA	1700
2	8	-19.1472	0.451318	GACaATgCGgACATTGAcCcTGA	2	AAaGcGCCgctcaaAtCCCCAATT	11
3	20	-4.7354	0.545195	CAcCGACaAC	120	TTTCTGTTT	14000
4	7	-7.20372	0.426386	AAGATA	5500	CAGCgtCnCAGTnA	6900
5	9	-18.1493	0.539717	tGGTGnAtanaGtgTGA	0.0092	AACGTGTTGCAGtT	3.1
6	18	-5.59769	0.607772	cgGTCGACGgC	8.5	ATATCAGATT	1100
7	18	-14.3289	0.554383	atggAgCaatatAGCnAnggatt	9.1e-09	AtGtTCTccaCgtG	0.00042
8	15	-18.5597	0.624425	TGgTTagaggtATtTtaAcaTgGa	1.7e-16	aGTGCAcatTCgCccTacTAT	9.3e-08
9	10	-6.77963	0.635125	ttCTgAGGtCG	6300	CGcATACCCtGCGG	21000
10	4	-13.3518	0.324379	GCcTATCCgG	5300	ATCAgCgaGgTcAA	4200
11	7	-24.9546	0.406731	AACTTACTTCAGAGTAAGAACAGT	2.9	GtTTTCtCCGttGatCaGTT	11
12	13	-19.6341	0.577165	CagcaCacTTCgaCcatGcCG	3.3	TCnAcgAgggTgAcgtgGCcG	0.11
13	6	-3.94509	0.409768	GAAATC	2500	ATCCAa	2900
14	6	-8.50037	0.449376	AAgGATTCanGnA	950	AGTGGAACA	4900
15	8	-10.4272	0.461987	aTGgCgGCGAT	2500	AcCtCGtCGAC	2900
16	11	-10.4189	0.499702	TGCAcatCAntgGnntaa	210	AAAACagcAT	190
17	17	-10.8869	0.597078	aatnGCAcgcCAAAT	0.25	GttGAACAAACC	10
18	18	-10.0566	0.615699	GGAgnACcTCGACAAGgtG	0.55	GCttagTCAaAGCATaGCGAggA	25
19	9	-28.4543	0.515284	CaCaTCCAGGGCGCGgCGAGgTgG	27	ACgGtgTGccCGACcgTtTG	3700
20	16	-5.55424	0.580524	agCcGATCA	7	GTAAgGaGCTT	27000
21	7	-31.3575	0.456444	AgCCtggGtcgaCCAcGCTTaAGT	3.3e-08	aCAatGTacgACAGCCgGTCgcgA	0.0039
22	11	-21.6146	0.479438	TATTGAAAATcATTttCatcAA	4.7e-17	TaaTGAAAAtaGTTaTCGAtAA	4.9e-11
23	9	-17.3474	0.492584	AGtCCaagGAATCGtA	200	GttTGCCcccgGtGAcGaCcA	300
24	10	-17.7725	0.542589	GTtGATGACcCgCACCgtaaA	1.3	GGCGAnGaCgcCggCGGccAcA	1.5
25	13	-20.4515	0.539294	ATgaGgnccCcAACTCgACCG	0.31	TTGATGcCTGCGCaTGAcGgTcA	8.2
26	13	-21.6567	0.580086	ATTTGCGAcGTcGCTtgGGTTTA	0.18	TCgGTCGATGTCGAcacTGgTC	1.6
27	13	-21.8362	0.557816	TTtttCGAACaAttGttcnatAta	1.9e-15	aGcggTgGcatAtCACATCcT	0.036
28	13	-17.5045	0.520717	AAcaGtTAcccgaTcGGnATG	0.00029	AgttGCggCACAGcGACCAGacC	1.5
29	7	-23.6907	0.453581	CAAgACTGcCTCAA	3.3	GTacTTTGGGCCgACACGAA	4.2
30	20	-17.7738	0.59807	TcaGnGGtgCGgGtccnGtcC	0.052	CCgGtAgCcCGGaaA	0.81
31	15	-15.5598	0.68514	CGCCGCGCTTGCGATCGCCgcTAG	6.9e-32	tTCgCCGcGCTTGCGATCGCC	2.3e-16
32	8	-28.7669	0.485195	AAATCAGtaCtCcgtCGTaGGtGA	3.3e-07	GAcCtCGtGTtgAtTtccgt	0.013
33	12	-19.2932	0.56267	CAcaCgnTaAcCtngatngaGcTG	0.00027	CagGGGcgGTgtCtTCgTTGA	0.00094
34	16	-13.8567	0.54117	ATgGTCGCGATtGcctC	57	AACCGgTcA	260
35	15	-13.2638	0.523163	GATGgCccgCAtggC	0.012	AAAATGCAACGAGCATCCAAGCGT	130
36	7	-30.2448	0.444971	AACtGCtACatTGgtCAcGtGgCC	0.00012	CCTgActcGgCGTCcAAtGtgGTC	0.00071
37	15	-41.1258	0.369136	AGACTCCAGTTCTTGGAAAGGATG	1.8e-115	CGGACATGCCGGGGCGGTTCA	1.6e-74
38	6	-6.84761	0.422579	AGCcTAnctAAaaC	5200	ATATcA	7700
39	16	-7.43914	0.540701	TGGTTGaCaCcG	0.0013	CcAaaTCG	290
40	5	-9.30047	0.364837	AtcTtgaAACCGnTG	1400	ACgTTG	3700
41	14	-25.1183	0.830846	GgCTagAGcCGACCgGGtT	0.00027	CaTCGgtcTGAGtgTCttCgG	48
42	12	-16.9296	0.577445	AGActGcTGAGCGGacatTtcCAC	1.5e-09	ATCCGGGTACACGATAAACCTTA	53
43	14	-14.6998	0.465064	cAAttggaTTACTgTAGgcG	1.5e-07	cacgAAtGGtTggTGTAaaCAGgT	0.0062
44	15	-12.4342	0.543472	aCGGtgnngTCatCCgagTtG	2.5	ACTcTgctCTGCtcGGAGCCGcTG	3.4
45	17	-16.9141	0.515275	CGAATTctgactAnnAtCgTTtTC	1.3e-05	CgcGTtttTtgcgTCtgcggngg	0.00019
46	18	-11.9949	0.531247	CgCCcaaCnCCAcGgCCgGaTCG	6.6	AAGtGATTCGCgCCttgTTtCGcC	6.8
47	5	-4.16331	0.413921	TGTGGAT	1300	GTCGTA	3500
48	12	-11.2105	0.529278	GACtcCtTGAtGgC	3.4	ATTCGCtATCgTGCG	37
49	8	-25.9943	0.591819	AAgaATTGaTtTtTGTCcgGAg	3.6e-09	GcTACgCcAgGatTccgGATAGG	0.014
50	8	-4.94867	0.491273	AtGCAGGT	2300	AACACc	2800
51	9	-18.0763	0.433842	ATATgagtaCctTGcTCAgtGaAa	0.0018	TTCACCGTCCGGA	34
52	7	-6.97942	0.480364	GTcgAAAatT	460	ACAATT	2100
53	14	-8.95962	0.4928	ACcCTTGATGTCGA	3.2	tCgtTTGCcG	1200
54	11	-21.1676	0.521296	GGTGTgGAGGTCgGTGaTCA	0.32	AcCaTAgGGAcGtaGTggaCG	0.27
55	16	-13.5396	0.582786	AGGAcTCGAA	0.58	ACagGgTtgACtgTGcTgAC	9.5
56	14	-5.80822	0.522887	GgTgGTGTCGct	0.11	ACAATA	16000
57	13	-14.0994	0.630856	tGagcTAGgGTgGtT	0.00017	CGaCggTGtGCtaCtGGCGaa	0.015
58	9	-24.9281	0.528931	GGcaTAGTCaaatGacAACGT	0.0009	CTCGAGCtaGCTGTCACGCcT	3.1
59	17	-11.4932	0.535906	aggCGgAnnctccgAACacCgcCG	0.067	AgAacACgAGTTAtC	75
60	4	-4.73661	0.335257	TTtGnTA	1700	CATcAA	1700
61	16	-23.732	0.633827	cGCtTgCGGGGGAGAGCGGCG	3e-23	AcggagCGATGAGGTGGGGGtaCC	5.1e-14
62	10	-17.9002	0.514128	CgCGcatTGaCactTgGCaGCA	18	ATGACGGCATCGCCTGCTCTCAA	490
63	14	-23.522	0.563951	GgcACnaCcagTGCGAtAGt	0.014	GTCATCcTCGcagagtAcCCaGTA	37
64	7	-13.13	0.440325	ACCaTGGaCcaCGcAC	500	TcAGncATGT	2500
65	16	-10.6039	0.718158	CcaCgACCtgnaCGaCAA	7.1	GaAGttCAagGaT	1500
66	14	-11.3791	0.560511	ATgtCGTaGAacTG	47	tnttGGcnatCaGCnCaGtAA	3300
67	21	-11.2494	0.539219	GaTCGaCGCcGCGGCGaCGgCGG	180	aCAcCntCcaagtCgaCcAgctC	34
68	13	-21.1824	0.528511	TGtTGgcTTCgtTGTaGgTg	20	ACGGcttGtTGTAGT	470
69	21	-13.2313	0.535162	AAGTACaCCnATcGGTaTACa	3.6e-15	acGTAAACtgaTCGGTgTACTtaG	2.5e-06
70	13	-8.65893	0.601743	GcGaTAGCgTgTCgT	0.012	AnGAtCcGAA	0.21
71	14	-11.4272	0.594261	AAATCattgtaAatC	0.037	GTATtTAgcgTgtTAgTGTTGC	0.76
72	19	-12.8576	0.542981	agCcgtAtgtCAgGctGTcatC	3.3e-09	AaGCCgcTGTGGCgtCGgCgGaA	0.32
73	17	-20.6235	0.595529	AGATntTcCTGgtcaaccggtata	1.5e-06	AttGGTTAaCaAtATCGTcaG	4.7e-05
74	6	-18.6348	0.414783	CtACCATCGagCGAA	450	AcaCGtAACaGCggncaAgACAA	850
75	11	-13.9311	0.539346	TTGCctgCGCaAaCgCTGgCGgC	1.9	ATcCGATgtTC	2.3
76	13	-9.3768	0.534172	gcAaACCTgTaTcCcgatgTT	0.0023	TGTCaa	3.4
77	15	-11.3267	0.560189	cGgcGtcGgCGgcgaGCgCcGCcA	37	TCcaaGAAttCCTcaA	12000
78	11	-9.51546	0.482434	acGtTTcACaacGAGAA	360	TtAtCTGATA	14000
79	17	-15.1603	0.567846	TTCGtCGTCtTGTCGaggTAGTC	0.7	AtAacGTcTgCCTtCAGCTGCAA	11
80	10	-20.3899	0.511817	TgTcCaactccGtCAgngttGAnT	2.7e-05	AAGtGcGTaAaAgtGAGcGGA	0.00045
81	17	-8.6661	0.552176	CGtTGacAcTgCGcActAGCcAA	0.53	ACAtCGTTGTgAA	19000
82	13	-8.77877	0.543378	atgCAnaTCACaatcgcacgCanT	1300	ATAAgTAT	10000
83	16	-16.9664	0.519512	ACAGGGCGCCGTTACACAAGTAGT	240	TGTTtGagTCtggCACGCC	440
84	17	-11.0982	0.583989	AaCaGCTGcCGtnAGaTctC	0.64	AtCGGCaATcaGGTGagCtCCCtA	170
85	15	-9.7485	0.464535	GCTTGTCGA	5.7	TGgtaAcGGGACTGa	5400
86	19	-8.33076	0.560644	AAtGTcaanAcCTTgTTGGATGc	25	GCCGATGctGCcGgC	84
87	11	-9.46842	0.548108	CctGCACCGGGTGAa	590	AnCAGTAA	1300
88	8	-3.80087	0.46779	TAATtCGcA	910	TAAATT	3900
89	15	-12.6089	0.513709	TctCCTAAACTccATAgTGA	0.83	GcatgCtGcaTcTTCatnGgCC	9.3
90	5	-21.2996	0.367926	CnCGgTgagaaggGGcTGAaCGgC	1600	TTGtTnT	1700
91	10	-18.4531	0.519585	CaATGatCGTcccCAACCgCttaC	0.00016	gGTcGTcGTCgctgG	12
92	9	-6.00418	0.466678	ATCtTgTGGG	490	AGTTcA	6500
93	5	-7.12512	0.406825	CACCGAGC	1600	AAtTCcCCGC	7900
94	7	-7.19317	0.411857	CATTTCGA	320	AaAaCcCAAC	1400
95	4	-11.3233	0.345652	TgTTCACgTatTT	1500	TtGACGtT	3400
96	6	-4.94717	0.41828	ATTTCaT	2500	ATTGTG	2800
97	12	-28.4939	0.498577	tAtttgCTgACCGAagTTTCCGaC	8.6e-06	aacCGcgaGtCGtCgACgTGgTCA	0.37
98	20	-19.595	0.643857	GCGAGCAGACGCAaAAtCcCcC	6.3e-82	GCgAGCAGACGCAaAATCGCc	3.3e-26
99	15	-15.131	0.604788	AGctcgcgaTCcGCaACca	5.7	GCGatGGAGtgtaACgGcGCGAA	470
100	15	-13.4668	0.552903	ATcccAgtatGgcCgGGAAAT	130	TcGATTcgngncGaC	310
101	12	-13.5975	0.62407	CAGAGTTGGCcAGCG	3.7e-09	GATcaGCagCGGaA	0.027
102	10	-19.392	0.49782	CngagaTgGCnGAGGtaACgGa	0.26	aaCnCaccctGGCcnTAcctTG	81
103	4	-15.4603	0.34342	GcgCGgTCaTTaCTtGCgC	470	AACTCGT	970
104	19	-7.57758	0.59123	TcTGCGAtTTT	3600	AAcGGcTGgC	3500
105	16	-8.34633	0.556672	tTTtCCAGTaG	3200	TggTgncnGaGgtCGCC	5800
106	11	-19.5475	0.479261	atGaCGGCgtgcAaAtTcCgC	0.82	TGGGgCGGTTgGAgACTgACT	3.1
107	14	-15.766	0.571539	TGCTTccgcAAccACcGGA	3.3	AaGtcgcTTGGCCGcGGCgGGATc	320
108	4	-9.23649	0.287777	AGCCGAC	590	TTCagCAtCGA	1000
109	12	-18.9957	0.503729	GAataATtCGGcgtcGAtatTgGT	1	gTTTCGGTaGCcGCGctGtt	8.4
110	6	-17.1736	0.435645	AaTCCaGCCGAtCag	1.3	CGcCGATCAGCG	1100
111	9	-11.796	0.533885	AACgcaccGGcCGAcaTcgtCGa	46	TACACCGA	22000
112	18	-15.0234	0.534339	aCatGgnncGtCACGtCtGaaAA	0.7	GGaAAaACccCaCAATaGCGACgA	3
113	13	-10.0197	0.504727	AgCGCGAcGC	3.2	ACAcctTcgaGaGtgCATCcTGAC	170
114	7	-10.7401	0.417732	AAtGCTtTGCGA	150	GTcgAggTGAC	7000
115	18	-5.91309	0.482562	ATGAAtaT	50	AcTtTAGTG	1500
116	5	-11.0595	0.380933	TCGAcnCGAcCAgCannAG	1200	ATGACC	2000
117	8	-6.68318	0.463204	CCCGcATCcTC	6200	TcCCGTC	9100
118	10	-19.128	0.493492	AGACTAGAACGTGTTaCAAccgG	2.2e-08	aCgCCAACGGatACCcaGCCGa	2e-06
119	4	-5.77629	0.320016	TGGTGnCT	2300	GTAAAt	5600
120	15	-18.2654	0.551579	CtGCTAGnnCAgTgcAAgcTtAAg	9.9e-09	AACAGCCGTCAtCAACCGAAAGGA	0.0001
121	7	-7.44319	0.449774	CGGTGGTGAT	1300	CTCATCGC	2500
122	16	-7.17393	0.569584	TCTGGTaaT	1.1	GttgTcACTgtCgG	6.5
123	15	-10.8001	0.546956	CGAcAaCAcAtcgG	2.7	CaGCAcctgCAGCGG	4200
124	16	-9.85863	0.562181	tCgAcCgCAtC	0.059	TGcATgntcTgGaccacCgtTcC	1200
125	15	-18.1809	0.477049	AtaCcaGCaCGncAnCCaCAGAaa	7.9e-10	ATcggTtcCCTATggCCCGCTgGA	28
126	17	-6.65542	0.513985	aAAACAAA	2.8	AAAGCGaGGgGAG	8500
127	9	-27.1366	0.450059	aacGCaAcCTAcaGgAGcGTcAtT	0.00045	tTCGattGtCncaAGCgCcGCCCT	0.024
128	18	-18.6502	0.558679	AAatGGGtGCTTTTGCGTCTGCTC	6.8e-50	aAAanGGGcGcTTTTGtGTCTGCT	3.6e-35
129	9	-19.8055	0.52627	CggTCAAcggaAgntnGaGGC	4.4e-06	CGAGatgtCGaCcCTATcgcatCG	2.4
130	17	-8.89617	0.521699	CCGGCGggAaGaCGC	130	GATCgagATgA	570
131	8	-14.9565	0.452781	CCGgCGATGGTAG	58	ACCATACGGGTTCgCGACGC	110
132	5	-19.5042	0.340451	AtCAAtggCTgGgTGGncGC	830	CGCCAACgcCaCG	5900
133	18	-11.1323	0.511994	GGTtccCgccGcgtTCGCgt	0.58	GCGAaTCgGCGagAT	32
134	13	-27.5718	0.516501	aACgGncTcTgcgaCAAtGGacG	3e-05	ACtCAtGAAGCGAtCtCCGTC	9.5
135	15	-9.85464	0.542546	GTTTTTCcGGT	3.1	AAcaCCATCG	2200
136	6	-32.9942	0.418929	tCCagAtCGTCGCCggtTTGGGgC	0.00013	AgcgTGGCCGcGAcCCaATacgGT	0.0038
137	11	-14.3688	0.49196	AGgTTT	850	TCgACcgGGTGtaCGtcTaT	1200
138	16	-18.2979	0.672786	AGtaaAcngagcTacgGaTCAnaA	1.8e-07	AGCGGCGAAGtCATCCAGAT	0.42
139	7	-3.95851	0.429588	ACCgAA	1500	AGAATGA	6300
140	18	-15.2513	0.617421	ACTGATCTAGCTGAAGACCAAAC	6.1e-06	AaCAgCCGTCatcAACCGaAAGgA	1.9e-05
141	12	-7.35945	0.531474	AtcTGTGGCG	0.31	ATGAGTgt	1600
142	18	-8.20352	0.590922	GATggACaAcGatttCgtcgCCaA	420	TACCGAca	7300
143	16	-12.3761	0.534179	GTTGCCGAggaGaa	0.0048	GATGnCGnTGA	130
144	15	-12.2643	0.610929	AaACTGTTAGCAGaatAaT	0.022	AATTACACAATGACTGTGAAGGTA	13
145	16	-16.6368	0.56464	TtCCAcgtGcGCcaggCAatCgg	0.00077	AtCgAgGCTagcGcggGTTCtGGT	0.16
146	7	-13.1732	0.467707	CGgTAcccAgCgACGctgTCG	1200	ACcGATgA	3200
147	6	-10.0499	0.428622	ACcTGATgG	160	AGCGaTGtgGAngA	4800
148	13	-5.96636	0.485017	GgCGATGA	58	aGTCtGTA	100
149	7	-6.94648	0.397487	GTcCAGCcGaCGGTG	5200	ACGAAT	6300
150	17	-20.7181	0.601352	tACgCcCTggACCnGCCCGTT	0.46	CtAGTCGAGcCggTaCcgtGGCAG	72
151	11	-11.9814	0.466374	TTATCAA	3500	TtgCnGgnngatTcGaCCGTgcTG	12000
152	16	-20.4878	0.498938	ACcAAGCAAGTGCTTGgTagGgTA	2.8e-10	CCTCGGCGAGc	0.094
153	12	-12.3172	0.564461	ATAGTCGAC	0.0083	tGaannacgCacgCAACaacGAG	20
154	14	-8.40273	0.556167	TcAAcccgCtGACCg	6.5	CTgATaTaT	19000
155	7	-9.50684	0.473462	GAtcCGAcCCCaACC	4000	TtCTTtaC	4200
156	13	-9.02336	0.516009	AACgACTt	180	AATCCAGCCGATCAAACGGA	890
157	17	-18.5962	0.53429	CaACGaAACCGAtACCaACaC	1.8e-05	aGCgaTCCGTCGnanTGGACa	3.9e-05
158	19	-4.05216	0.520247	AACAGAAA	20000	AAaccngTTGt	33000
159	12	-7.80775	0.506533	TGccGCactGGtCGA	2.9	GCGATtCT	6600
160	17	-7.14257	0.589626	tATCGACcAcT	0.012	TTCATTGGCTCAA	5000
161	18	-5.08897	0.575508	cCGGCGACgAtGcGg	1500	AAATTGAT	11000
162	19	-10.8312	0.544295	TgTnGTcTCngTnAnaccaATcga	45	aCGACGtCTGcagc	5400
163	8	-11.7969	0.452231	TCACCGcaGaCcaAAgGcaT	280	TaATGAAA	3400
164	17	-34.8789	0.602196	AGCccGGCGACGATGCGgGCCGcG	5.2e-34	AtTGCCCGGCTCCTCcgCgcgCCG	3.9e-28
165	18	-15.8974	0.441235	ACcAcTTTGaTaGtGtCGGTG	0.025	ACaCCgGAGTTGGATGcCAaT	0.071
166	14	-32.4369	0.500082	AAAAcatgCCtgatCaGcAcACAA	1.6e-06	AggCTAGAACatgTTtcagTACT	0.004
167	17	-8.57775	0.50602	AAgaGTTnatTAA	0.0021	cgtgtacTGAC	49
168	6	-31.5474	0.387253	AAGTTGGTGACGtAtcAtcATATA	0.25	TCACCGTaGATCCgA	0.37
169	4	-13.3113	0.341258	CGCACAaTCA	60	TcGACggCgAT	2800
170	5	-5.90181	0.370889	CCGAATa	1600	TTCACtA	1700
171	13	-13.6082	0.49023	CGaTaACatCG	0.77	ActAggTCgTTAGGCTGGGGC	120
172	12	-17.4492	0.576966	TGAAagaaACttAcaGctcGttT	7.4e-05	gattTgGcGcgCGaagcCgTt	9.5e-05
173	7	-11.6736	0.405508	tCcGAgCAGcgTCgCgCGggT	11	TTtAAT	12000
174	11	-10.4898	0.483713	CGcTgcTCGctccGgtGTttGcG	3200	AAATGA	10000
175	7	-7.67146	0.447531	TcATTGA	370	CACCGaCcGCAa	1400
176	10	-23.7125	0.498547	GACAaaActGgTGtCATGACcAg	0.083	AAAtCCcAgtACAtGCtGAGTaGT	1.6
177	18	-14.947	0.499798	aCccaCCaCACCCGCcgaCAc	3.1	gctGgcCGTcAttTt	110
178	18	-6.95585	0.533804	CAnCGtCaAAA	140	TTGACaGCGATGtT	36000
179	7	-9.5413	0.463837	AGcTTCTgaGGtCTCGA	3700	ATCGTAT	6300
180	16	-3.25149	0.536118	AGATAGT	19000	AAcCTTGA	20000
181	17	-25.6845	0.514556	TACCAAGCactTGCTTggTtAGgt	3.3e-14	AtCaCCTCcAC	88
182	20	-16.4029	0.432185	aGGGnCgaaaGTCCCCaactGg	2.1e-23	tCAAtnGCnCctCGCntCGgGGA	0.32
183	8	-6.01155	0.437744	TTtGATTG	590	TATAGcAA	5800
184	10	-19.809	0.487915	CagCGTtgCGATCaCctaGCTgaA	6.2e-06	aGCGTCAGCC	6.9
185	14	-5.50594	0.515522	tCAgccTAaTGGtGgtC	1500	ATACAT	29000
186	9	-28.365	0.453845	CCaAttTAaGCTctAaTGccCgGc	0.00035	aATCGAtCgGcTaGa	0.18
187	16	-18.0742	0.500112	GCAgCgcGaTGgGcgCTAGCTagA	0.0061	TcAgCccGacggCcGATgcCa	0.16
188	16	-7.1029	0.594549	AtAaACTT	540	GTTGTTTACG	1200
189	9	-5.73594	0.440412	AaATgTCAGCA	13000	gTATTA	13000
190	12	-20.2307	0.488814	TnGtntcGaAAnnAtGtncgaTcA	5.2e-06	AtgGgGCcGTGGAcggCGT	4.8
191	12	-28.0158	0.455455	GACAACCCGcCGgTgCaGAT	0.27	cCTgGccggaAaCGcCaCgAtCGA	2.3
192	16	-4.1444	0.536525	AGcACgnCatC	4500	CAACAA	12000
193	14	-29.1801	0.546635	TgataTCGAAcgtATgTTCgATCA	1.8e-21	CgACAgCcCattggGTTAcCGGGC	0.041
194	19	-17.2231	0.520689	GAGGTGncngnnntCGTTtGTGAT	2.4e-47	aAtCaGaAagAatC	0.17
195	16	-25.7316	0.473469	AGTTACGTCCAGGGGTGTGGTGTA	1.6e-30	TGTCGTAGCCCaGTAGTgGGCGGT	1.6e-29
196	9	-3.09978	0.447513	CGATCcA	120	AAATTA	3000
197	14	-9.54582	0.431502	TgACcATCtTT	82	CGACAaAcA	1100
198	9	-13.2613	0.469756	CAncTncTGncCAcCAncGaC	13	tCGCCGCccggAtC	3100
199	17	-20.0476	0.54187	AntTCTGtAACntGtTCTA	1e-15	atCAcgtTcCGtTTTGtnTC	8.5e-08
200	15	-27.6187	0.451413	aaACTAGAACgtGTTaCAtTacT	8.3e-28	ACcTgCCgaCAcCgcAGACgA	0.16
201	11	-10.7222	0.509511	CATCgAgaaCa	78	GCCaagTGCTGcgCa	500
202	13	-10.5292	0.55365	AaatcgtGaAgCgtatGTTg	0.0054	TGcACgTCgA	150
203	9	-5.3737	0.47258	ATAAAT	3000	GcTGTtGATGT	4200
204	8	-27.9028	0.424503	AACCGCCCCGGCATGTCCGGAGAC	1.9e-09	AGTTcTTGGAA	6.2
205	15	-35.228	0.411302	AGACTCCAGTTCTTGGAAAGGATG	1.4e-91	TGAACCGCCCCGGCATGTCCG	2.6e-63
206	16	-6.95675	0.593811	CCGAcGAAcaC	400	CccCTcACaCGGTAgGTT	10000
207	17	-7.13676	0.514713	acTCCGAaaGGC	150	ATCnAAcGA	95
208	15	-8.5031	0.564141	CAGGCACCAT	2200	TCGgAAaTgtCGgCcAC	230
209	17	-12.8282	0.574109	GtACaCgCTacGCtgAcTGC	4.5e-06	TGGGAAtGTG	1300
210	15	-24.6864	0.483312	AcCgcgGcCtGCCAaaaCcAtcGc	0.022	ACCATcCCGttccTCgTaCGacTa	29
211	10	-33.0573	0.495064	CTtATgtaTatacGTTTTtAT	2.4e-10	AAGCGtaTaTctatgtGgCGcGCT	0.047
212	18	-15.318	0.549544	CtgGCgggCGaCGATtcgGGC	2.5e-06	CagcACgGCCcGcTcAgGAgC	0.00031
213	9	-19.0077	0.430141	AcCcAgCcAACAcCGaccGTG	2.3	AtTGTGgtGTCcAcCGCaTCTGGG	5
214	9	-15.8743	0.473597	AtcACCgGgtTgTCc	56	gcCGcCttCgcCaGcTCGtcGcC	3
215	15	-10.6512	0.500869	CGAgGAngtgGT	13	acatggTCAGCgGgactACcg	140
216	19	-21.3667	0.559352	GAGGTgccagnnntCGTTTGTGAT	8.8e-52	tcCggGATcGCGATACGaT	1.9e-14
217	8	-32.747	0.465379	CAGCtTaGGGcTGgGcGcCttCA	0.00032	CCGAataCCGgTCGgggCgAGtC	0.091
218	14	-23.3902	0.549948	tcaCCACAggncGATCgAcCgGaT	3.2e-11	atCGAcgaCGCCGtCACCGaA	2.2e-05
219	6	-1.04615	0.45038		Inf		Inf
220	15	-11.3396	0.486547	atncacGACaAcTcA	9.8	ATggTcGTGAAGtcCCgcTACC	4900
221	17	-10.1916	0.504767	CCTCcTCcTCGgCCCGCCAC	15	AAAcAcCTTgaCGGaCaGCccgTC	780
222	6	-24.4687	0.414774	TcAGATttTccGgGTTTgGTT	1.4	AAAATCGCTTCTTAGCAAAGAGTT	2.9
223	13	-22.7299	0.534952	CAGgnacACCGTGatGCtnCCca	0.00015	GAaAACAAaCtAGcCGGgCGAAgA	9.5
224	18	-7.75884	0.553696	cgCaTCgCtTt	480	TCgACaGCGanGA	27
225	14	-26.0803	0.498687	TCGTcCGAaTAAaCGgatnCcgAC	1.3e-11	CatCtCaAtnTcGtctCGGTa	1.5e-11
226	16	-11.2066	0.515425	AGcTgctCtAgcGAgGActt	8.1e-05	GtCgncCngGtcAtC	2000
227	13	-14.6023	0.499743	tgnCAAAtGAcacggGnggTnc	89	TAACGCCccGAagTC	1900
228	9	-22.8228	0.428686	CAAGCGtaTCccaCaAgGACG	1.9e-05	GTcTTgcgGGGCCgCaGcGCAttA	0.017
229	17	-7.14697	0.540528	GAnaACCTGGaTCGAA	170	tCtgnngGcaTGAc	860
230	4	-9.00589	0.329679	ACTCGC	2600	ACGAtcCGgTCAC	2200
231	16	-5.08051	0.474656	AnCCAACA	3.1	CAtCACCnAAC	6500
232	16	-7.79491	0.519885	TCCTCCT	2200	cGCAGgAAtCg	5400
233	9	-8.99635	0.47602	tcggGGtGcCCGcCAGGcGGc	24000	CGAATCG	11000
234	11	-8.14979	0.495088	ATCGACGC	44	CAACGTCtGcaGG	9500
235	15	-16.1103	0.505523	tgGgcGAGtTctAGaaaTaaTgaA	8.3e-06	AGGATTCTATAAAGA	240
236	19	-11.1919	0.525195	acanCcgCnCCAGcTCcatcg	1500	anGtTGGTCaT	1800
237	10	-9.54958	0.494711	GTGcATCgGtA	9.9	TTACcaCGAcT	3200
238	10	-6.37122	0.506267	AAACACACTCAA	1400	TGTtGCAT	8600
239	7	-6.42179	0.413777	GCcGaGtTGAC	2700	GTCGATA	6000
240	15	-19.0044	0.515884	tAGCAcagncgtTgnGaaCttAA	0.00019	ACTTCGGTTtgTCGT	5.8
241	6	-5.26085	0.421147	ACTAAT	5500	TcCACGaCaT	8700
242	15	-31.6142	0.537007	CCcCGCaAGCGGGcGGTaCCcCCA	1.4e-33	AgCcgCgCCGGCGACGATGCA	9e-16
243	17	-8.46675	0.496431	tGCAcTAnTTT	0.062	aACCCGaT	2000
244	17	-19.5804	0.54535	AGTcGcnTACGttTtCgcCcAgA	4.7e-07	AngCGtCAGTtgtgCAaACnA	8.9e-07
245	16	-19.5901	0.507803	AAAagGcTGTCgcaaAGTGTCAA	0.15	cgtCtaaatgCTcGT	240
246	6	-4.04478	0.38569	GTgAACA	890	tCTAAA	3200
247	16	-12.3487	0.413476	AagnnAanGAncgCCAGcAAGC	430	CgATtCgctccTCGgTGTGGA	9100
248	12	-11.7813	0.483638	AGCAACAGCTGAaGCAGC	4.6	ATAGAT	3700
249	7	-30.6184	0.440225	antgggCcgGCagGACccCcAatT	1e-05	AGGgCAaTGTtGacACatTtgtT	0.00019
250	7	-18.8758	0.466619	TCGAACGagtGTTCG	91	CGcATCgTCaCcAcA	3000
251	8	-9.31428	0.463155	AnGTCAGCnGG	780	GTCGTCtGCGAT	7200
252	17	-9.83553	0.552506	CAgaTCaCCGcGtTC	930	GnCAGCGAtga	3100
253	11	-11.1107	0.449953	TggccttGacgTccGcccACaAC	18	GaTAGcTCGA	8100
254	13	-13.6874	0.498629	cATttgagcgCAtaaGccacCtA	290	TGtAGCGG	6600
255	17	-12.7305	0.521267	ACACCGaGCaaGCGGTcGaTGCC	1.1e-05	AACGcaACCTcaGCGaGtCaTgTC	3.8
256	12	-21.5063	0.477305	AtCCcnggcGGCcaACCgACGAg	0.014	gCagcGncaAtCCCAgCaTt	0.27
257	13	-10.7698	0.526733	AAGaAAAgGaA	710	CGAtTaGgaTGAcTG	1500
258	16	-24.5526	0.585921	GAGgTctCagnngtCGTTTGTGaT	1.4e-40	TgancactcggtnaTGCCGA	11
259	17	-25.279	0.514627	AGTTACGTCCAGGGGTGTGGTGTA	2e-42	AAAAGTCAATCGAAGGAAATGACG	3.4e-37
260	17	-15.3059	0.497585	atcAgtttCtncanaGcccCgCcG	8.3e-10	aCAtCgGcGAatGCgCGtaGAaGT	0.86
261	13	-27.4643	0.520099	cACgacGTCGTTccTcagAgCGT	0.03	ACCgaCacACTaCGCtGaCGtcaC	260
262	4	-6.47515	0.393497	GCTGACcA	1700	TATCTcGA	2700
263	16	-9.21237	0.522076	aTcGcCGatGA	940	tnTgttGCcTAgCaAgCcggc	17
264	9	-10.0324	0.449848	AgtAcGGCTtGAT	1300	TgaCgatgCnCgCAt	940
265	11	-17.0231	0.505256	AGcgTTGtCcAAgCGccaGAcGTA	0.00053	gGgctcttGGGgCtgAcCcGCtA	0.0017
266	11	-14.6575	0.499982	TTCaGCgGaCCAAnA	41	TgACCGnCcTGCCCGaCGA	620
267	16	-18.7521	0.523419	TaActAGGttAGgCTaaCCTAAA	1.1e-17	CCgAGTCACaGTgcattGacGcCA	0.047
268	16	-11.6943	0.480428	aGAAaTCtCgTCagCggTgCG	51	gTnactgaCcGAaGa	620
269	15	-16.5654	0.475933	AtgTCgACGAt	150	CtgAcaCtgaGGGtCGggG	1600
270	14	-7.5813	0.537612	TtCGaCGAGAtcGCC	890	TaGcGGtCATGAgCT	32000
271	16	-22.324	0.556393	ACcTTTtctgCgGTGAaTtC	0.013	CGcGTCGTCACggtCAAAccA	0.027
272	10	-22.5088	0.509558	AAAtcGACGatAGtTTtCcG	0.38	agcCGGtGCcGGGcggaGaAGTCa	1700
273	9	-25.6141	0.504907	CGCtGACAACgtgGaGCACcGatC	0.00097	CAtCcTgGCtAaCAcCGaGAGAT	1.7
274	13	-19.3591	0.457642	gGTTCnCGncGCCggCAAcnACaA	1e-10	AAcgTGCtgcACggGgTgCgtgA	6.7e-08
275	13	-12.7333	0.516517	GTcAtGGAgaAGGGT	550	ATACACgTTGC	2100
276	13	-15.9716	0.46821	ACAcAgatATggtGAA	93	CAGGTttCTGaGC	170
277	6	-17.1554	0.432154	AAAgaGTTggt	6.3	aatCGtCGnaaatGCCaca	9.1
278	9	-7.13083	0.482661	ATCnCCgGCA	0.14	AAATCGTG	3300
279	12	-11.6679	0.516349	ACcGCgTcGgCAAT	0.16	ACCACTTTGacTGgcaGCatG	260
280	16	-14.0271	0.582575	GGAGCAAGACCAtaCAtCGTGgCA	5	GgCtGTAGCtTGGCCAtaT	20
281	7	-9.11342	0.484657	GGtCGGCGaTgTCG	140	CGCATCA	1200
282	9	-15.86	0.477963	TGAGGAAGA	0.14	TGaAgatggCaGacnaccGATgaA	0.27
283	15	-15.782	0.499215	CgccGcaACAtcGtGnagCtg	0.0097	CGactTCAGcGGTaA	1.5
284	7	-4.92719	0.419786	ACCAtCGCGA	2400	CATTAA	7700
285	11	-14.4239	0.481462	ACGCGCGaAAcCCGACACtG	3800	CcnCGGTcAGtnCA	4600
286	8	-29.4084	0.4422	CTcTATTCATTcGTTCGC	4.3	AtgGCGgCTCGTatTttGatatG	5.8
287	16	-12.3168	0.560711	agCGtCGTATTtG	0.0046	GAacCGaTaaCCc	4.3
288	16	-6.77382	0.456709	ACCAcTcnCAtcaaT	0.23	AATTTCAT	2800
289	17	-16.6092	0.53343	AgGcTgCGctagcnngtcGTCAGC	4.4e-11	GATcTTGCAGtgTAGTTgtTCGA	0.031
290	9	-6.61573	0.504838	TTtGCcGGtTA	58	TTGgTAAT	8200
291	14	-19.2108	0.487485	AanACgtTcTAtTgtCngAgTtca	7.3e-08	CgACaACCaacaCgACGacgA	3.3
292	13	-18.893	0.504094	GaCgCGATCgcgCcgcctGnCAA	3.1e-05	aCcAggCTGACAgGGTtgGCG	0.031
293	16	-14.7118	0.528425	gAtAtcnactgTCCCGTTgc	0.008	tTCGaCtACcGtTgC	0.78
294	20	-13.4116	0.468209	AGCgtaAataGaaCa	0.011	AACcAaGcaTagGgaTgGcgTCGA	1300
295	14	-9.57343	0.483136	ATgaatTCGAgtATc	2.7	GgCAAA	5200
297	6	-8.76566	0.447507	TCGaagGTtT	3800	CCagGACaGcAGC	5600
298	17	-17.4425	0.512852	TTgAcgtTGCaaCatcGgGTgtGa	3.5e-06	aTCcTgcTGGnCcAcatCAcgGt	0.69
299	13	-17.9353	0.498432	AAAtAAaTgAActgatgnTnaTaT	3.5e-06	AACATctCAGA	48
300	9	-26.6621	0.487464	AcAGatTTcaGAGTtcAGtaaAgC	4.5e-07	GtCagCgtcatCCATaatGT	1.4
301	18	-8.23812	0.60948	CCGAcGATtCG	0.00091	ctcGGcgCCGCCaAC	4.4
302	12	-22.7284	0.485621	GaGTCCCGGTgtGaAaCaTGccAA	2.8e-05	ggTTcggCCcCgcgTGTAcgTCcG	3.6e-05
303	10	-3.26274	0.472843	AATcTAA	18000	CAcCAcG	1800
304	17	-11.6642	0.58183	TaGCaaaaagnACGtatgTtC	0.36	ancCaaCAgGtCtAt	78
305	16	-23.7599	0.549512	AcAgcCAAAcgagAACtcGTTCTA	6.7e-11	CCGTtcCtTCgTtatgTCcAagGA	0.069
306	9	-19.9692	0.498395	AggCtACGCtTcaACaAAC	0.0015	AAGCCTATAAGTGACCCTATAATT	2.9
307	7	-8.14598	0.446103	CAaCCtGcTC	1600	GTnTaTTT	1600
308	18	-23.4396	0.485101	tCAacgTCAACCAgctcCGGAgt	2.8e-07	AAAAGGGCCGaACcACTTtGaTAG	0.32
309	5	-4.45324	0.399265	ATATAA	1400	aAACGTG	2000
310	8	-9.12201	0.443093	gTGtCaACgagGC	580	GCGATtACCG	2100
311	15	-20.6351	0.513386	AAGCCGcTTcTGGAtAcCC	9.4e-06	atTgggTCgagGaTCACcgGAAtG	0.00031
312	9	-9.77072	0.478064	CGAcTCgACttgctaGcGaA	240	TGgtGAtCTT	1900
313	15	-20.0855	0.510581	GCGcgAtaatccgCcgcAa	0.6	cgTtCCGGTGATacGggnaT	0.91
314	17	-21.888	0.566769	GtGgGaTTcTGcGTCTGCTCGCc	2e-19	cGGCgAGCAGaCgccnAAgccCa	1.6e-06
315	14	-22.2703	0.532123	GCCaccGaCAACcAaCGAtCActc	3.5e-07	ACGtCCAGAaCtGGcCcAtGG	0.0003
316	21	-9.15235	0.519923	AAatTgGtggTTttTgncnTA	0.49	taTcAAAtTGt	70
317	13	-3.68217	0.520289	AATTGT	12000	TCAGCACCG	12000
319	16	-14.6714	0.471711	cAGcCTngcgccgttcAcCCGTT	0.16	AAGTtcgaATTccGaAccACGtaG	8.3
320	11	-13.7879	0.51429	TGTCAtACtCGtCGgATT	12	tGTtGttgACGTCngcGcccGGgA	350
321	12	-6.62375	0.540073	aCGTTCgGCGT	380	TACCTGGAT	15000
322	18	-12.1309	0.56147	cgatcaTGtCTcAgCGgCca	3.9e-06	ACTTGCTAGTAGGATCGGACAA	350
323	16	-33.8214	0.525142	GATTGCgCGGCTCCTCagCGgGCC	9.4e-15	CGGCcCGcATCGTCGCCgnGCTn	9.2e-13
324	13	-14.1591	0.521977	TtGTCgccCAA	0.0045	CGCtaCacCCtcGCgGATCAC	0.014
325	16	-12.6729	0.542237	CcacGAcaAaCCGacgTAggGc	0.0049	AGCACAGCCGCTTAGAACTAAAGA	72
326	16	-24.7832	0.490754	gtgTTnCnccaCGgcGATCgc	0.00078	CgACCAaccAAcCgGtgGGtTaGC	0.4
327	13	-14.5808	0.422502	AGGAaGAgGaAA	440	GAccaAATTagcGcaGgGaaC	980
328	5	-5.64229	0.363511	ATCtCCAA	94	AAATCT	3700
329	15	-17.3543	0.541396	CCCaaCCAgagTncaAaTATcgTc	2.3e-10	AcCctCGCAcCAcCGtCGCc	1.1
330	11	-6.73248	0.51105	TAtCGCGgcTGAA	1300	GaaGCAAt	3300
331	17	-17.2406	0.405053	TGatATagcAaACacAtcttGga	8.1e-09	TTgtaGTtATGacGgAAGaGAgGa	0.00082
332	14	-7.76456	0.530186	gATcgtCGAAC	0.02	GGCGAAGgC	590
333	15	-8.10138	0.487408	GGtAGgAGaA	1100	gAGATC	5100
334	15	-11.301	0.559678	CGATnnccnaCCTGA	0.064	CGAtAaTGaTA	520
335	19	-9.94227	0.576283	CaGtgcACgCCggCTtggAGa	57	TGCCcTTGGCAGGAA	1600
336	16	-36.1721	0.512213	ATatAgACaaATTCcCAtGaaAA	0.00015	ACCAaGATACtTCGTtGTAgAcAA	0.44
337	18	-20.0289	0.495506	AttcTAtAaCaTgTtCtgGTa	1.2e-19	gaTcTGgTCTnGCTcTacGTT	2.6e-08
338	8	-4.78709	0.485743	AAACAAT	3500	AAgTTAGTA	3800
339	6	-5.63262	0.441401	GTtAcATGATG	2200	AGAAAT	5500
340	9	-6.84062	0.506122	AtCTATTG	1100	CTGaAgGAGCT	2300
341	5	-7.09894	0.373001	CCATCACG	590	CAACCTAG	780
342	13	-12.7578	0.541495	CgTtgnCGttTgGncagTTGAGCt	37	TgCAtCGCcGC	4800
343	9	-10.0395	0.461007	GCGgCcCGGTGaTcaGgT	390	ACcCACAT	13000
344	8	-26.8518	0.494151	CAcAGCGTcTCGgATaTtaAGA	0.1	AACGAaTGAcTaGAtgCACTTCG	8
345	6	-8.19016	0.484824	ATgGATCGGCGT	3300	TTGCCAAT	4600
346	17	-13.4084	0.512672	aanttTnccntTATatttT	9.1e-14	GTcAAacTCGAAtC	0.14
347	9	-6.49664	0.446144	TTaTCGAgTC	250	ATGTCAA	510
348	20	-6.33742	0.543492	ATtaGtTtATCGAA	0.029	ACAGAATA	16000
349	20	-4.39789	0.511355	gATTTccGgTT	2.4	AGTTGAA	4600
350	4	-4.43319	0.37315	AGCGAGT	1000	GGATGa	4000
351	17	-19.656	0.53241	GCGgAttTtgcGngCCGGnaTCGG	6.4e-05	aAGTgtCGAAcccCCccAgTGaCG	0.02
352	10	-10.8517	0.496701	TggCGnCtGCtCAgc	0.0081	CAaCacGTCac	2900
353	4	-12.0779	0.388341	AATTGAGTCA	600	GTcCGCAACAcT	660
354	13	-12.5485	0.440479	ATCcgTCCAG	580	acTATtCGGCtCagC	4500
355	15	-19.214	0.51413	TCGgCtTcGGGggnaTcgTCtTGg	2.8e-08	GtGctGCGcGtgGCaGCcAaC	260
356	16	-34.0624	0.585919	AtTGCCCGgCTCCTCctCncgCCG	1.8e-24	aGCtCGGCGACGATGCGcGCCGcg	1.4e-21
357	15	-6.78357	0.539415	AcnAgTgA	94	AatgTCgctgA	1300
358	8	-7.44248	0.425371	TGTCaGnT	720	ACGGcngTGA	2100
359	15	-17.0845	0.496875	TGCAGAGCGaAGCGATGaGGA	2.4e-25	ACGATGCAGAGCGcAGCGATGAGG	4.2e-11
360	17	-16.1787	0.557934	AAGTCtATGAGTtTC	20	CaTACTCGT	61
361	17	-16.4329	0.583064	TTGTCggtccCtgntGggaTgATg	4.8e-08	agCancncTTtGctgGGTgATgaC	0.14
362	15	-9.39024	0.568749	TGCGATaAGtTgcgA	32	GAAAGATcA	150
363	4	-1.54071	0.352355		Inf		Inf
364	16	-15.3924	0.564113	GncaCGgTGTCGggCttGt	0.024	GGCAGACTCcATGtcCGCaCa	2.5
365	16	-9.64043	0.53168	GCGaTCAAtna	0.0049	TnggCGcggcCacagaCcGCgaC	8900
366	14	-23.0426	0.532709	AcCtGAcnAgGaAaAGGcTGAGGA	3.2e-08	tAAgctTACtGtAtTGgaCAgGC	0.00074
367	16	-19.117	0.592972	CaGCAgCCACGAATGcccCtG	1.9e-12	cGgcGTTGAgggcaGTGATCA	0.00026
368	6	-8.73526	0.516299	AAAAAcT	430	ACTATAaCGTGAT	1000
369	20	-14.4119	0.514351	taAgcGAAAcCTAAGAgaAGGTT	5.1	AATTGCgt	230
370	14	-24.0998	0.488829	GggaatTGctTaGttGcaCtCtA	0.024	TGCcGtTcGGCTGCA	38
371	17	-26.6405	0.538933	TACtGgnttACgnnCCCGCnG	0.1	CATTCGGCGaggCGTGGcCTAcC	3.9
372	10	-6.81312	0.465643	TAGAacacGTT	360	AAaACA	1500
373	10	-30.5072	0.514076	TGgtaCaCGcggTcGcACgAGCCA	0.074	TAcCTGtcgCTGcTaCcttcaTtT	0.47
374	12	-17.7687	0.49793	TanGnAATcGTanGtTccGnTaa	0.013	GtCTTttgCCTGCGTnAcA	3200
375	8	-15.5482	0.450269	GAaAcaGTCaGCGcTGACGAA	1e-05	CtCAtCTTCnA	0.0092
376	8	-7.25977	0.430874	ATcGaCCccAtGgAA	3100	AATtCTT	24000
377	15	-19.9102	0.530199	AGaCCAGGTGGGggcnACtC	0.00028	ACaGCTcaTgGcAAcCTgCTGG	0.17
378	7	-23.9993	0.419231	AAGACGTATTAAAACGTCTTATA	0.48	CtGacCtTCtTCcGCtGCTAC	14
379	10	-20.3528	0.526466	TCCgAGGCCgGCgAGgCTTTCAtC	8.6	caAaCgggcCccGaCccGagGTag	9.1
380	17	-14.614	0.524726	CATGcATAAagATAATGTaaA	0.066	AAGAATtaTTAGCTATACTGAcCC	0.096
381	15	-8.27351	0.540143	tttGTCGTCGA	0.18	GGTATgtnCTGGCC	6300
382	15	-16.4622	0.574153	ACGCGAgCTTAtCGaacgGtaaga	0.0047	GcCATcGgGttaG	0.26
383	17	-27.3886	0.537806	CgACaCGCgancgAaCCAGgcac	3.5e-05	GTAACTGtaGCtcACTGCaCATG	2.7
384	18	-11.208	0.492666	AATCGTtAGgCAAtC	0.0002	cGacnTGAcCA	0.58
385	10	-18.035	0.477005	ACCcCTcCTTtGTgaACATTTGTA	0.63	AATGtaCACAAAGGA	9.2
386	18	-7.58277	0.483871	aCaATaTGgtaTCGA	0.11	aaTtTCgcgnaCaacTaccGA	1000
387	4	-5.27654	0.387382	ATTcTC	720	ACgGAACG	1600
388	18	-17.2963	0.526837	CGGaacGtCACgGCGAAAncCnnC	5.5e-08	AGgGTAACgTcaCGGTcAAa	0.047
389	19	-12.9283	0.57703	aCcccnAAnntgtgaGGtAtTgg	0.003	GggCnaCCCAAgGAanCGaa	0.017
390	18	-10.141	0.518287	CAAaCCgctCaAaTaCCgGaA	0.64	CTGACGcCTCggATcaTtAAA	23
391	13	-23.9628	0.527256	AagcTnTaGAcTGTATCGTCAAgT	3.7e-13	CgGACAtCAATgTcaAcGgTA	3.9e-06
392	15	-4.62024	0.642086	aTCATG	1800	ATACCCA	3000
393	17	-12.1317	0.482055	GTCACATtAgtCtCA	0.00043	tTGGTCcCGAtttggTcaCaC	14
394	19	-8.96688	0.556324	AAACAGaAGAGTgCtcAC	26	ACgaACtCgAC	340
395	19	-7.35667	0.543326	GAAACgTGtTgtaAa	0.0038	AACAATCGACA	760
396	15	-14.6332	0.499743	CccgCgTtgAgCaataCCtggGTc	0.0058	ATGtCATGGCATCGA	9.3
397	18	-19.547	0.580049	AgcnTaACntcACgnTCAaATnTg	1.6e-11	GtCGTGAagTTcgtctcgcgg	6.3e-05
398	17	-11.1125	0.52523	CcgGCccnTGtCAAc	3.3	AtTtcatCaAGTga	23
399	13	-9.21695	0.578062	TGGGAaaaTGG	570	GATCACC	670
400	11	-24.2303	0.506882	GCGTTccGGccgcCgncgTCGgCC	0.0052	AacAgtgTggCacAacgnTGTAt	0.12
401	19	-9.94852	0.580608	AaacAgAnGAGtcCtgACCgT	100	aCcattAaCCA	180
402	15	-17.5126	0.389455	AccTAnntAtGcgaaAgGATT	0.0017	tCAacnGGTTnnccG	650
403	12	-20.7636	0.526854	GCtCGcATgTcGTTGgGCGCtAcC	1e-05	ACnATAACcacGACCcCCgATca	7.2e-05
404	19	-5.81754	0.54323	AAAGgCAt	230	tGCtGGTcGAt	97
405	20	-12.0353	0.587507	CAGcCAaCAgA	0.58	AAACTcttACACcCtgtAGTT	2.9
406	9	-6.1101	0.495119	TCgCCGcTTC	1800	cGAACGCG	6500
407	20	-11.247	0.545317	AGtCAtGTCtAGCttCaCCgG	0.096	GGnTaGGTcGATcnC	1.7
408	18	-11.036	0.547835	cTTtgcanctTaGtGtCCCA	0.011	caacAtCGncGtcgTgAt	0.62
409	7	-26.5922	0.459952	CcCAATCaGGTTCTGATtC	0.52	gtCGTCGaCGaTaTGGggCCgt	11
410	11	-22.9975	0.470529	GTCCtCgAtacGGtTAcgTGTaTT	1.2	AACTTACTTCAGAGTAAGAACAGT	4.1
411	5	-31.7604	0.413501	ATCAgcGTTtgtaTcGcGACgac	0.016	CAAtTGGCcacGAAcGaTCACGGA	36
412	8	-20.3981	0.474258	ATtatAgAGCATCAtGAT	0.29	AgGCCCtaTTGtCAgatGCCgGCG	2.6
413	16	-22.7585	0.4989	AaAgtAcAAAAATggTGTCat	0.12	ACgcAgaAaGAAtCCAaA	0.15
414	19	-9.62586	0.45106	CcCTAAgGCGGCCATCCCcTAA	65	AGCgGcccgAtcTtGcggtGC	550
415	9	-16.6795	0.479184	TGaTGACGcCcTTGAACgTaA	37	AAtCGGCT	3500
416	17	-10.9721	0.551409	CCgtcGTCGTC	0.34	ATGCCaGGATgaCActgTGACtG	65
417	18	-18.7534	0.423005	GgGgCgttaGtCCCtAaccga	3.9e-21	GGcCAAacGaCCctaaggGga	0.00018
418	18	-17.6016	0.486579	GnAaacgGTcTCGAt	0.00032	CaTGCgGctAACATG	7.6
419	16	-15.0639	0.502502	AAGCacnTcGGacGCcgGCT	0.024	gGgccgaaCTtGnTATgCAacta	10
420	13	-36.3377	0.472513	ATaTTcCaaaGATAcATgGcgtTa	5.8e-08	GgTgATtctTTGcgTGctTaGgtC	0.00025
421	20	-8.77823	0.576466	TCTcCTCCTGACAGtCgACCGA	360	CggATggAGATcaGTgAGtT	130
422	13	-15.8001	0.518682	GTgAcGACCAGCTTTAaTA	0.18	TCaAAgCACAACT	5500
423	3	-15.2549	0.287406	tCAATtAtT	99	TTTAtCGCAcCGAT	1300
424	19	-25.9468	0.57831	GngGCGATCGCaAGCGCGGCGaa	1.4e-35	AtggcgGCGACCCGCtGCgCCCGG	7.6e-26
425	8	-3.75918	0.471411	ATACCAAaAA	4100	AACTTAA	3500
426	10	-11.2425	0.498945	tTCtGcGTatgctaGgcacAgtcA	950	ATCCAA	11000
427	12	-19.0798	0.469938	aTCGgAATTCcAactTCCCGCA	4.2e-09	AGCACcaacaGTTACcCgTCccgC	4.6
428	14	-22.1367	0.471354	CAaGTggTCGACtTaTAagtGcAA	9.5e-07	AGcAtcAgaAcCCgAgCgCA	0.52
429	19	-11.6982	0.520867	cgCTtCAgtTcGtcgtAGgCA	1.4	GCcGCgAAgtC	2100
430	10	-9.99925	0.485325	AagAGATgCtaGaT	2000	CGgTTCGgTAT	5600
431	8	-22.6839	0.494116	AaAtaGtgtATTccTcTaACTAT	0.2	TaCccACcGGAtaCAGtAT	70
432	16	-33.6121	0.413326	AGACTCCAGTTCTTGGAAAGGATG	2.4e-80	CGGACATGCCGGGGCGGTTCA	9.8e-56
433	17	-20.7684	0.522333	GAcaGATtgctggtAntGnCaccA	1.2e-06	AaaCGGAaCgTCGGcaGCCGtcaA	0.0043
434	21	-14.9733	0.578546	AaaCcTtCgAAAtActCAatctC	1.8e-06	GAGGCTgcTaGCGAGaTttGTCA	2.9e-05
435	11	-13.8013	0.527628	AtTAcgCgATTtCtAgGAgAA	2000	AgTATT	7700
436	17	-10.2872	0.553884	ATtgTGggGtcTggTGGCtG	140	aAtgGGGAaCA	9000
437	14	-8.21145	0.554981	CcTGACCAGaT	700	gaCnGCgGTGA	1900
438	20	-13.1718	0.51145	ACcagTACCggCGgcTCGAtGtAC	2.5	GGTGTtgcgGtTCaGcTCGA	3200
439	15	-18.7926	0.564367	GAcCtnGgTCTaCcaccgGcTTTg	0.00021	GAAttTAcCGAATAgcaATAtCG	0.0026
440	12	-12.8938	0.531742	TGCtGCcAgAAgcGt	0.011	TGcCCaCGCtTtGTCGcaCTGaG	67
441	17	-9.9827	0.467496	CAgaAAGTtccCATCG	75	aTGgCCGacaAACACCgCgGG	120
442	10	-26.0829	0.469147	aATGTTGGtGCGGTTTGtgCCTgC	9.4e-15	TCCGAATAAACGGTTACCCACCGC	3.9e-10
443	17	-15.26	0.449081	ACGTCGTTGTtgCTTAaaGctTga	1.9e-10	GCTTGTCAAgGgTCaGAAACACAA	0.4
444	17	-9.91415	0.534685	TGagCATCtnGCngA	230	TCGCGGCG	23000
445	15	-14.0293	0.34188	tCGgCggcGAagAagACGAcC	920	CGCaGaCcAcncGcG	3100
446	11	-14.281	0.467004	GGTgAgCGCGGTGGT	1700	AgaTCcaCTA	5500
447	9	-16.403	0.493462	GCCcGGATGtA	2200	GtgaTCgaGccCaGCgGtgCgcA	540
448	15	-12.3357	0.578333	TCAacaCaTtgaTGtATgTCG	2.8	TTAGAACtCgGgTgtcCtaGA	7
449	15	-12.7117	0.568043	AaGAgCTTtccgAAAACTGGgAAc	4.6e-08	CAtgaTcGACa	0.00025
450	11	-13.2894	0.520533	CatcgTtGtCgTCgA	0.019	CCAtCACCGGCTAaCCacCA	190
451	6	-4.61554	0.46451	AGGATCTCGA	7800	TATGAA	5500
452	15	-27.3946	0.525386	ATcCGccgATGTtTTTCGgTA	5.8e-08	CgCGTAgactCACCAAgGtCAcCG	8.4e-07
453	9	-9.11295	0.484989	ATAATgCaCT	60	TAtCTAAAcT	620
454	5	-11.4773	0.457257	TCaaTCCGaCngCACCcG	870	GAAAtTA	1000
455	12	-25.853	0.52905	CTCcGcCgCGCcgGcGtTgGCTAC	0.00016	CTttAtTgCTTgTGgcAgcGccCC	0.00028
456	16	-7.54237	0.561981	CacGaCGACGA	190	TAaACGATGTA	9400
457	9	-7.55566	0.530391	CCGATtTCcCG	2200	GGGCAAG	4000
458	20	-4.3284	0.576724	CGCTGACC	0.15	ATcAAGCACtTTA	30000
459	3	-10.8828	0.365831	ACGCgcGATcaGcG	2300	TCGTAA	2800
460	17	-12.2339	0.587127	TCgGTGcGAttGtgcTGT	55	TCtGcGAGAA	160
461	16	-8.52576	0.553044	TggatCGGTcgAtCG	23	gCcAaCACCgG	620
462	18	-5.42255	0.494875	CGACCAac	2900	AGCATGCCGG	12000
463	12	-27.0091	0.51608	ACTTTTTCAGGTCcTAGTAATTA	4.1e-12	CgcAaCAaGagnttTGagGCCAc	3.1e-07
464	15	-18.4502	0.523073	GTcTTGTccTaaaCT	0.034	TaACGTaTtGATcAAgGGgCaaCG	2.2
465	16	-4.77556	0.540388	ATTTcTTAcTcTAAAtT	1700	AaAtCATC	6700
466	18	-6.04398	0.570015	TTGAnCtgt	0.57	GCAATgGgtAC	9200
467	16	-17.4688	0.475018	CctaCtgtgggAtGCgttCgTtaA	3.8e-08	CCCAGAagGccgntggCtnGGCcA	0.039
468	20	-7.06268	0.575667	gTgGCGgTAGCcTT	14	GtTGCTgGaCG	16
469	20	-28.1556	0.613069	cCAaCAacaaCGAaCAGCAAGAGC	6.1e-25	cAtCgTGaaCAtGcTGCaCGgGGT	3.8e-15
470	12	-8.08511	0.486942	CGCTTCTCA	150	tggcGCCGCAgAGC	8000
471	13	-19.1791	0.521679	aaTACCacCatGAGaGgGATCGa	2.6e-10	tcGCAatGaAGgaCtTGTGggCA	0.079
472	19	-10.0308	0.58563	AcTAGCAGAAGCA	0.0071	AAAGgcTgnaGcTtGGCC	1.7
473	9	-34.3563	0.489002	ttcTcGgATGTgTCGTTgCgTtaG	5.4e-06	CCGATACCnaCtcaAnTntCCtAt	7.2e-06
474	18	-6.18864	0.573021	ACGAtGcggGC	0.24	ATTTAcCAgaTTtaTTA	18000
475	19	-12.472	0.40384	gAactaTgCaaaaGGATTcac	0.0014	AAGTTGt	9.1
476	13	-18.8928	0.521713	TaCaGGcTgtTATtCTCGAA	0.018	taACGnnTatncgCTGgCAnA	110
477	6	-37.1966	0.44331	GTGACgTTTGTCGaTGtGacTCA	0.082	AACTTTctCACTGgGgTTaC	0.29
478	8	-22.4967	0.488624	GtAtTaTCgAGgCCcTcagCGAgA	0.00045	CACtatCGccaaGTggtAA	0.09
479	7	-12.266	0.487064	CaTtcTGGgGGaTtGCgnaT	1900	AagAGgTCaAC	4400
480	16	-23.241	0.523202	TaGGATttCaAtGAtCaGaC	0.3	CACAACGGTGaCGGCtCGAAcACC	53
481	16	-18.2297	0.570371	cAttTAcgacGgTtTGtAgg	0.036	cCGTtGccGACtagCGCTttCC	0.31
482	19	-15.4132	0.61067	CgGTTgGGACCcaaTCgTTCg	0.019	TCtAtAAGCGAATTcTAAGggA	0.93
483	16	-14.6031	0.597707	ACaaaGcAGGACAcGCGtACaGCt	0.00031	GAGCAGCGCatAACGtGCgC	0.018
484	14	-9.29104	0.424651	GgcCaGCAGC	270	AAcnCAAGcnncGgA	200
485	19	-12.1829	0.505954	aCCTGACCGAgACnT	0.00012	cATtAcCgAaaacagCGCgC	0.068
486	12	-9.10867	0.5512	GGGTtaGTGTTT	500	tgTCnagGTGAAgTG	840
487	8	-20.4384	0.475016	ttcAgcaaACnTTCtaaATAcTcA	7.9e-12	TgACcCatcTCGgTAC	3.5
488	12	-8.76119	0.570358	ATGtgtGGtAT	44	AAtAcTTtgACaAcGTCAAGA	6900
489	6	-30.9556	0.456838	AGACaCCGATTGCGGCCTAGCA	0.1	TGGcTcCcGAGCgGtTCGgtCAA	6.5
490	21	-7.41744	0.572832	CGTcAccttCATCGT	0.0085	GTTTTCcA	730
491	17	-8.48103	0.595589	taTcCGctgAggcCGCGTGc	0.0056	TgGcACAAaT	4200
492	12	-3.29906	0.512332	TGAGTT	4900	GTTTTA	7700
493	20	-13.4522	0.655312	CcGcgACaCAACgaGcCtA	0.017	CGATTCAgaCAGcGAcCtTACCGC	25
494	7	-11.8753	0.460357	AGGTACattTACAAGCA	0.68	TCGACATcA	6.5
495	3	-6.96891	0.385121	GCgGCTACA	680	AGGCAT	1300
496	17	-22.0769	0.565828	ACGATGCAGAGCGcAGCGATGAGG	2.9e-38	CGACGATGCAGAGCGaAGCGATGA	6.4e-27
497	19	-10.6734	0.532508	CGacgGtcAAgtcgaccAc	310	TTGATaTcacCGAT	800
498	15	-20.5912	0.509479	ATAtAAaTCcaTtgCTtAgTGgAa	0.00043	CATgaTccGgntcaGgtGTgc	6.3
499	7	-5.30748	0.499365	GATCaAgAA	560	CGaaCTgCgtCGaCAcGtTGT	11000
500	14	-18.8703	0.535397	AngtcGcCAatGaTcTcCTTnAa	7.9e-10	TGTCGaaAAT	0.44
501	17	-7.02776	0.593363	GgcAgCgTCgTcGTCGaC	14	TGTGAcC	11000
502	20	-25.8241	0.520596	AAaTtAGGgcAGCCTnncCTA	2e-16	TAGTGGaTAtCgtctCtTCGaaCC	1.2
503	14	-5.23515	0.535791	atTGTgAacA	2.5	AaATgA	5400
504	19	-12.8309	0.556577	CCGAGCtGaCcGAAa	0.0025	AAagCncCCaAAACcGctcGGaTT	3.1
505	14	-20.4724	0.536884	accGCCAGCCTcGGtgcgGaCtcA	1.6e-05	gATGcCAGtCTGttcagGAAC	0.00038
506	14	-20.3672	0.548831	AAAAccGCAGACaAAGACCGGcAG	0.018	CCGATgAtctTGCCG	2.5
507	14	-20.0421	0.504775	cTGgTCGaggATcAcGGGaAGaa	4.8e-10	AAAgtgctgGtACaTTCaCGTATc	0.0012
508	10	-27.3598	0.527845	CAcCGCtGgGgGAtTCggaATCTA	3.2e-08	caTCCnCactAcGaTaaGna	2.5e-06
509	18	-6.97994	0.589924	AaGaTGnACgagAtCgttaca	53	AATCAGAT	2600
510	16	-16.0061	0.587433	cTGTTcTCgttCGAtgGGtC	3.3e-08	AccTGccgCGTGTgcCTAcCCAC	0.032
511	16	-9.32873	0.516619	GcgAtGaCgcCgcCgTCnA	670	GtTGaTgTGgc	6900
512	8	-8.00121	0.544649	ATACCCtATAG	1300	ATTgAcaaGgGGca	6600
513	16	-10.2954	0.544198	tCAGtTcncgcCGGCa	130	aCCAtGGAAA	270
514	9	-6.41998	0.486579	TatAcgcGcaTTcG	1700	ATTGAA	4200
515	15	-8.39715	0.557771	gCaCCGTCGA	240	GGtGTaGCAgtAGgAcCgGcTcTC	390
516	9	-5.44743	0.516395	GCGGACtaCcAC	2900	AATGAA	10000
517	7	-11.9993	0.450788	ACCTtTTGgC	770	aCAnATCggCAcCGnaaTccgT	2600
518	10	-15.8279	0.495422	TGaAnTGtAcgGCaATCGGCaTA	410	ACTTCGGGGCGTTA	4100
519	12	-9.33862	0.542981	CAAgGAtGTCgaCcGAAaTggCCA	1600	AtCgATAa	7500
520	11	-8.39177	0.542646	TtGTCGctGA	330	GtTAGCCT	7500
521	14	-27.881	0.548205	CCaCGAaAaCGtGcGTtTcCgCtC	0.0011	CAtAAGcgCCAAC	0.0096
522	18	-22.0032	0.621099	gacTGCcCgGCTCCTCCTCacgcC	1.7e-25	gccCGGCGACGATGCaggcCG	1.1e-18
523	14	-5.29492	0.522774	TtGTgTgGG	0.083	TCATcAA	2900
524	11	-17.8171	0.539107	tGgCtttcncCAcGaAtTaaCG	0.00036	ATcGCGtgcaGTGtGCgCCGgCtG	1
525	15	-18.3991	0.518445	attaagGTTAgCCTAaCcTcGtaa	5.5e-11	AtACGGACCagGAGtTtTGC	5.2
526	12	-10.9429	0.561779	AgCGcGgAaTCgTgACGaTGT	450	GCngcaCCGCaTnG	8100
527	21	-6.37314	0.544105	TcGGCgGCAAC	0.47	ATTgaCcGAC	120
528	17	-13.9312	0.420511	AAACTAGAACgtGTTaCAtTTCTt	0.00023	AGCTCAcACcaGanGGGCAgAaa	47
529	18	-20.4261	0.576493	TGAGTgGgCttTAGTgGt	3.8e-13	GGGGtTGcCagCTGTTGCG	0.082
530	16	-34.2394	0.557475	tTCGGTtAacgnTcACTaAcgta	8e-08	CATGtGTCGTcTaCGGaGAcCGT	0.46
531	11	-6.59482	0.535968	CAGtgGGatT	3300	TGAcctCcAa	2400
532	10	-19.9484	0.514553	CTcGtCAActCGaCGagACGAaaC	0.00022	AaCccTtaGCtcGGGCaAcGACgT	0.047
533	9	-23.6877	0.509286	AcCCgcTCcCCGGCgAgCGG	12	CcCGCaGTaTCTCATCGgCgA	60
534	18	-15.115	0.576576	atGtaCaAaTGacCAgAAag	2.1e-09	CGATCcCCGTAACat	0.017
535	20	-7.4934	0.570368	CGGGtGTATATctA	11	AACgattgcTAGTTA	3000
536	18	-6.07024	0.529569	gGcCGACaAcGgCAa	0.6	ATTGTG	130
537	20	-15.1299	0.587108	GTGtgTnnTAnaAtctAGcTA	1.8e-07	ATCGACGCtGgCCGCGCCgGTGtT	0.036
538	15	-7.10144	0.518103	GCcGaCgACGA	21	CAGaaCCGGAAaT	880
539	11	-27.4427	0.566415	GTATCGAACaATTGTTCGaaA	1e-06	GTaaaTtTcctaCcnnncGAacAA	0.98
540	9	-4.13395	0.515514	ACGTTA	2700	GGCGATTgAC	15000
541	17	-19.0118	0.442326	AcAACATCATgaTTTAtctgATAT	0.021	CgttAGTgAaAGgaaGGgAAGGA	0.19
542	17	-12.8253	0.603737	AaTtGtACGTTaaTaCaCaTAAA	0.019	ACCGGTcGaGcGaGacGGTTaGCA	150
543	18	-16.1949	0.58297	tTtCAGtAAtTtcACActaACgGt	1.2e-08	GcAgGcTGTTAgcAG	0.00095
544	5	-4.25256	0.408769	TAAAAA	420	aTTGAA	780
545	18	-11.909	0.657801	TccCaaATTTTTAtGTacTG	8.3e-13	TCAGCAATCCcTATCcA	1.4
546	22	-13.5804	0.575618	gAAAgTCnAgTGatttaaGgAntt	0.0017	AcTGTaTgGaTGACcCtcAccGGC	0.21
547	19	-12.8307	0.525632	TggTCagCGAT	0.00012	ActTgGTcTTGGTgCtGACCGTcA	19
548	17	-28.4471	0.537525	CATGGGACtGtCcgCGatGCGA	7.8e-05	GataCGGtcTcGAtgAGGCAATg	0.26
549	12	-12.7545	0.505851	AccGtCAaCcttGcGgACaTacA	0.28	aGACgGCGtTCTTGA	340
550	7	-30.0982	0.453802	CCGTCgtaAtCAgaTCCTtG	0.23	ATTgCCGCCAACGTCaCtcAGATC	6.9
551	16	-6.37073	0.630573	tTAtCAgcacGCTGttgAggATCG	390	ATTTTCTTA	4300
552	18	-19.7911	0.565362	AagTTCGGatAAtCtgaAaaAc	3e-14	CgATcngCGCcGCgGGcACgTcTa	0.0018
553	16	-12.4104	0.459148	TagcGgTGtcAaTGgTGTgcG	0.00043	aAATCACAACCaaTG	0.0059
554	18	-11.7285	0.551572	TcngCGaCGAnTaGGtgTTC	8.4	TctgAcCGaagaaGgtaT	31
555	18	-5.57404	0.426233	GtGGTgtCCGc	480	TGCGAATcCTT	33000
556	12	-15.4775	0.554416	CgCAgATGtCAgGcgCcaAAcCGC	0.023	AgggTACtgGtGgtCgTCGgA	1.4
557	12	-5.5915	0.498763	AAATAA	7700	GtcgCGAtCgcACnT	9400
558	17	-17.2917	0.609866	cTCaTCTAncgATAacgnGcC	0.00041	AACtGGGAtaCGcCTTTCCcaCga	0.69
559	22	-17.359	0.547106	tgTTcgCGagGccggCaAttACaa	3.2e-06	AATgTGCAgnAcaaGgaacanGat	0.0049
560	20	-9.13939	0.588376	TaTCgtGCcCgagtgTcAAgaT	0.014	CAATgTCAgGAtaC	21
561	11	-16.3223	0.523467	tGCCGTtGCGacaGTCTCC	0.027	CGggCAAcTAGTGaGaccCAGC	9.5
562	14	-15.4265	0.573626	GGttAACGGgCGtGgCtAaCGC	1500	ACCGGAAA	6400
563	18	-17.3488	0.524267	GCCAcCAccgTcagcaCcaaCgcC	0.0002	TTTGCCGGGCTTTGCCTGCTCTA	1400
564	12	-9.33068	0.539901	CGGGTATC	0.55	CgAACAtGacGTC	7.4
565	22	-8.36898	0.529232	ATgCCATAAA	0.16	AAGAaCtgggaGcTgaaCTgaA	35
566	10	-5.21919	0.525467	AAcGgCTT	130	ATTGaTcCCT	3800
567	6	-24.9025	0.476885	CTcTTtGGtatCAatctnGAcaA	200	TTcGgTCATGGcGGacCTTCtgC	6500
568	18	-7.49421	0.572594	CgGCCgttccGTTCt	68	aTCGtCGAtCa	380
569	14	-7.81892	0.581982	ATCATtcCTTG	500	TTTncCGtaTgCtcG	460
570	15	-35.7199	0.426175	AGACTCCAGTTCTTGGAAAGGATG	2.4e-80	CGGACATGCCGGGGCGGTTCA	9.8e-56
571	3	-9.81984	0.323609	TntCtGTaTgT	1500	TCAGTaA	3500
572	15	-21.8156	0.622127	cGAGCAGACGCAaAAgCnCCC	6.7e-23	GGgGcTTTTgcGTCTGCTCG	3.9e-13
573	7	-6.49787	0.497497	ATaCCGCgA	49	AAGCGATT	180
574	9	-18.48	0.502869	AAcTCGCCGCGcCcTGgAtgtgT	26	AACAGa	2900
575	15	-8.7944	0.622934	CGGCTCGGTtcaCcA	56	aGCTACCGgAt	5900
576	5	-12.9741	0.458112	AgCcTGTCAaCgGT	120	CAcCCnAtTTCGA	2700
577	7	-7.93487	0.497668	CgtTggtcTTGGT	150	AAAGAaTT	4700
578	6	-6.40455	0.458859	AGTGcGCAAC	920	TGtAAA	1000
579	7	-6.15218	0.512937	AGAAAgTC	940	TTGGAGAc	3500
580	18	-13.7847	0.583166	AntAgAcTgaacatTgAtggagta	1.2e-06	AAgCCGACgaGccntTCgA	0.19
581	19	-11.0562	0.611094	acaGacTACCcTTGAC	0.0065	TnGCtGCgGTngtCG	120
582	19	-11.3256	0.566503	AggGTGTgTGtgAgTTGgCCGGT	0.07	ACaAtTacGgTGAAc	0.22
583	17	-20.9929	0.572035	AaagTgaCTATtcGatGtaAATC	1.5e-11	tACGCcAtCACgAtGCGATTC	2.8
584	17	-13.3763	0.495958	cActaCgtgtTTtcGgCcTTG	0.3	aGaTcGGACAGcaGa	380
585	17	-10.81	0.576026	CAgCAGCnGCgaCAnCAcG	0.055	CGgTGAaCGgGcttG	350
586	18	-1.49572	0.629315	GAtCTT	1800	AAAAGA	5500
587	17	-11.8345	0.58401	ATTGTtgtcTA	2e-06	CCaTaAaagGgGGCTgAT	0.32
588	16	-47.4166	0.5046	ATCCTTTCCAAGAACTGGAGTCTC	1.4e-114	TCGATGAACCACCTGacnngACCC	3.2e-79
589	16	-19.7108	0.55562	GTgCAGagTTTTGCCATgCaaCCA	0.72	caGCGcgaaggCGgTggGcTC	69
590	13	-21.3214	0.538655	GCGTaGtGtgAAcaAGCtcACaa	8.7e-05	gcaTtGcgtcGCCAAGGaTCTGGt	0.0026
591	19	-5.15537	0.620192	CgcTGAT	56	gaTgGTcGCgG	610
592	6	-7.79997	0.492236	gGGTCTGC	900	GGCGAcCgGAT	6300
593	19	-7.13011	0.5778	TCAATGaA	4900	gTTGTccCGGnTGcgaACA	7400
594	5	-9.81209	0.455366	CGAGAAcctnGtAA	1700	ATCGCC	2600
595	15	-5.49564	0.617713	TTtgGgGTGtT	0.17	AATCGt	3400
596	18	-12.7281	0.609706	AtcgTnaCGgtTnAAcATagcnGC	0.00012	TctTTGcTAanaagCgaTtt	0.03
597	20	-10.744	0.581603	AcgCTCtgttATtTgtGACCTCA	0.0034	GGCaGCcaaCcACGaTgAA	0.28
598	9	-16.9608	0.497774	CCGGatCgCACggcCgaTgCaGCT	150	ATaCACAtAAATGTgTA	340
599	16	-17.7456	0.614698	CtGTaCatgnTtCtAtgannGaAC	1.1e-09	aAcCgctAcCGTcAT	9.6e-05
600	6	-4.27613	0.491996	AATTca	2200	AATTGT	750
