# Supplementary material for: A high-resolution network model for global gene regulation in Mycobacterium tuberculosis
Source: Nucleic Acids Res. 2014 Sep 17;42(18):11291–303. doi: 10.1093/nar/gku777 (PMC4191388; doi:10.1093/nar/gku777)
Supplement: SUPPLEMENTARY DATA [file supp_gku777_nar-01898-h-2014-File008.zip › PetersonEJR.Supp.data.file.S3.xlsx]

## Sheet: 20140630.TF.Bicluster.ChIPSeq.D
Supplemental data file S3. Validated biclusters from overlap of TF overexpression data. binding listing the overlapping genes and p-values between (1) genes with ChIP-Seq binding from TF overexpression (2) differentially expressed genes from TF overexpression and (3) bicluster member genes. The table also provides enrichment of functional annotation for validated biclusters.
TF	Transcription Factor
Bicluster	Bicluster ID
Filtered.bicluster	TRUE = bicluster is included in the high-confidence filtered network
q.Bicluster	number of genes in bicluster
q.ChIPSeq	number of genes that overlap the bicluster and ChIP-Seq target genes (from TF overexpression)
q.ChIPSeq.genes	the gene IDs of q.ChIPSeq column
p.adj.ChIPSeq	BH adjusted p-value of ChIP-Seq overlap
q.DE	number of genes that overlap the bicluster and differently expressed genes (from TF overexpression)
q.DE.genes	the gene IDs of q.DE column
p.adj.DE	BH adjusted p-value of DE overlap
q.all	number of genes that overlap the bicluster, ChIP-Seq target genes, and differently expressed genes
p.all	p-value of all overlap
q.all.genes	the gene IDs of q.all
GO.ID	enrichment of q.all.genes for functional annotation, GO.ID
GO.Term	enrichment of q.all.genes for functional annotation, GO.Term
GO.p.val	p-value of enrichment of q.all.genes for functional annotation
Condition	condition in which TF and Bicluster genes are enriched for co-expression
Condition.R	Pearson's correlation coefficient of condition correlation
Condition.p.value	p-value of condition correlation
TF	Bicluster	Filtered.network	q.Bicluster	q.ChIPSeq	q.ChIPSeq.genes	p.adj.ChIPSeq	q.DE	q.DE.genes	p.adj.DE	q.all	p.all	q.all.genes	GO.ID	GO.Term	GO.p.val	Condition.1	Condition.2	Condition.3	Condition.R.1	Condition.R.2	Condition.R.3	Condition.p.value.1	Condition.p.value.2	Condition.p.value.3
Rv0022c	157	TRUE	17	4	Rv0309 Rv1904 Rv2080 Rv2822c	0.0114995	10	Rv0040c Rv0041 Rv0309 Rv0312 Rv0690c Rv0888 Rv1018c Rv1269c Rv1270c Rv2080	0.00741109	2	0.00938	Rv0309 Rv2080	NA	NA	NA	NA	NA	NA	NA	NA	NA	NA	NA	NA
Rv0022c	218	TRUE	14	2	Rv0069c Rv0070c	0.0528078	5	Rv0069c Rv0070c Rv0500 Rv0739 Rv3787c	0.0978913	2	0.00758	Rv0069c Rv0070c	NA	NA	NA	cholesterol	macrophage	NA	0.9	0.88	NA	0.00214	2.2e-16	NA
Rv0022c	244	TRUE	17	3	Rv2409c Rv2410c Rv2411c	0.050195	6	Rv2409c Rv2410c Rv2411c Rv3767c Rv3822 Rv3824c	0.0908962	3	0.00046	Rv2409c Rv2410c Rv2411c	NA	NA	NA	cholesterol	NA	NA	0.95	NA	NA	0.001	NA	NA
Rv0022c	305	TRUE	16	5	Rv2796c Rv2797c Rv2798c Rv2799 Rv2800	0.000872687	8	Rv0534c Rv2580c Rv2581c Rv2796c Rv2797c Rv2798c Rv2799 Rv2800	0.0423493	5	0	Rv2796c Rv2797c Rv2798c Rv2799 Rv2800	NA	NA	NA	cholesterol	NA	NA	0.99	NA	NA	8.17e-07	NA	NA
Rv0023	513	TRUE	16	10	Rv2930 Rv2931 Rv2932 Rv2933 Rv2934 Rv2935 Rv2936 Rv2937 Rv2938 Rv2950c	6.55e-07	12	Rv0282 Rv0283 Rv2178c Rv2931 Rv2932 Rv2933 Rv2934 Rv2935 Rv2936 Rv2937 Rv2938 Rv2939	0.0423493	8	0	Rv2931 Rv2932 Rv2933 Rv2934 Rv2935 Rv2936 Rv2937 Rv2938	GO:0044711,GO:0044763,GO:0044255,GO:0019752,GO:0006082,GO:0043436,GO:1901576,GO:0009058,GO:0044710,GO:0044281	single-organism biosynthetic process,single-organism cellular process,cellular lipid metabolic process,carboxylic acid metabolic process,organic acid metabolic process,oxoacid metabolic process,organic substance biosynthetic process,biosynthetic process,single-organism metabolic process,small molecule metabolic process	0.00013,0.00032,0.00045,0.00065,0.00096,0.00096,0.00217,0.00233,0.00585,0.00735	re-aeration	NA	NA	0.85	NA	NA	7.2e-08	NA	NA
Rv0047c	115	TRUE	18	7	Rv0097 Rv0098 Rv0099 Rv0100 Rv0101 Rv0152c Rv2786c	0.0312218	2	Rv0098 Rv0101	0.0423493	2	0.00286	Rv0098 Rv0101	NA	NA	NA	cholesterol	NA	NA	-0.9	NA	NA	0.00086	NA	NA
Rv0047c	293	TRUE	16	7	Rv0097 Rv0098 Rv0099 Rv0100 Rv0101 Rv0507 Rv0508	0.0140729	3	Rv0098 Rv0101 Rv0106	0.0130238	2	0.0024	Rv0098 Rv0101	NA	NA	NA	cholesterol	NA	NA	-0.9	NA	NA	0.00086	NA	NA
Rv0047c	435	TRUE	11	6	Rv1965 Rv1967 Rv1968 Rv1970 Rv1972 Rv1973	0.0058194	6	Rv1965 Rv1967 Rv1968 Rv1970 Rv1972 Rv1973	3.87e-08	6	0	Rv1965 Rv1967 Rv1968 Rv1970 Rv1972 Rv1973	NA	NA	NA	cholesterol	NA	NA	-0.94	NA	NA	0.0006	NA	NA
Rv0047c	452	TRUE	15	9	Rv1964 Rv1965 Rv1966 Rv1967 Rv1968 Rv1969 Rv1970 Rv1971 Rv1973	0.000149065	9	Rv1964 Rv1965 Rv1966 Rv1967 Rv1968 Rv1969 Rv1970 Rv1971 Rv1973	1.81e-12	9	0	Rv1964 Rv1965 Rv1966 Rv1967 Rv1968 Rv1969 Rv1970 Rv1971 Rv1973	NA	NA	NA	cholesterol	re-aeration	NA	-0.93	0.85	NA	0.0008	2.3e-08	NA
Rv0047c	553	TRUE	16	5	Rv1964 Rv1966 Rv1969 Rv1972 Rv3659c	0.0512575	4	Rv1964 Rv1966 Rv1969 Rv1972	0.000954641	4	0	Rv1964 Rv1966 Rv1969 Rv1972	NA	NA	NA	cholesterol	re-aeration	NA	-0.87	0.85	NA	0.005	1.6e-08	NA
Rv0081	75	TRUE	11	5	Rv2100 Rv2292c Rv2549c Rv2550c Rv3180c	0.05115	5	Rv1378c Rv2100 Rv2549c Rv2550c Rv3180c	0.0872034	4	0.00314	Rv2100 Rv2549c Rv2550c Rv3180c	GO:0040008	regulation of growth	0.0047	NA	NA	NA	NA	NA	NA	NA	NA	NA
Rv0081	143	TRUE	16	7	Rv0081 Rv0082 Rv0083 Rv0084 Rv0085 Rv0086 Rv1159	0.050195	8	Rv0081 Rv0082 Rv0083 Rv0084 Rv0085 Rv0086 Rv0776c Rv1922	0.0481914	6	0.00014	Rv0081 Rv0082 Rv0083 Rv0084 Rv0085 Rv0086	NA	NA	NA	NA	NA	NA	NA	NA	NA	NA	NA	NA
Rv0081	250	TRUE	7	3	Rv2592c Rv2593c Rv2594c	0.0668123	6	Rv2592c Rv2593c Rv2594c Rv3585 Rv3586 Rv3776	0.00633306	3	0.00622	Rv2592c Rv2593c Rv2594c	GO:0006974,GO:0033554,GO:0051716	response to DNA damage stimulus,cellular response to stress,cellular response to stimulus	0.00029,0.00398,0.00514	NA	NA	NA	NA	NA	NA	NA	NA	NA
Rv0081	391	TRUE	13	9	Rv0081 Rv0082 Rv0083 Rv0085 Rv0086 Rv0087 Rv0293c Rv0294 Rv2617c	0.00091474	9	Rv0081 Rv0082 Rv0083 Rv0085 Rv0086 Rv0087 Rv0293c Rv3741c Rv3742c	0.0112754	7	0	Rv0081 Rv0082 Rv0083 Rv0085 Rv0086 Rv0087 Rv0293c	NA	NA	NA	nitrosative stress	Na	NA	0.85	NA	NA	2.2e-16	NA	NA
Rv0081	420	TRUE	13	11	Rv0331 Rv1936 Rv1937 Rv1938 Rv1939 Rv1940 Rv2319c Rv2320c Rv2321c Rv2322c Rv2323c	3.72e-06	7	Rv0331 Rv1936 Rv1937 Rv1938 Rv1939 Rv2319c Rv2323c	0.0465363	7	0	Rv0331 Rv1936 Rv1937 Rv1938 Rv1939 Rv2319c Rv2323c	NA	NA	NA	NA	NA	NA	NA	NA	NA	NA	NA	NA
Rv0081	435	TRUE	11	9	Rv0413 Rv1965 Rv1967 Rv1968 Rv1970 Rv1972 Rv1973 Rv2789c Rv2790c	7.01e-05	8	Rv0413 Rv1965 Rv1967 Rv1968 Rv1970 Rv1972 Rv1973 Rv3081	0.0112592	7	0	Rv0413 Rv1965 Rv1967 Rv1968 Rv1970 Rv1972 Rv1973	NA	NA	NA	NA	NA	NA	NA	NA	NA	NA	NA	NA
Rv0081	446	TRUE	11	6	Rv1460 Rv1461 Rv1462 Rv1463 Rv1465 Rv1466	0.0487738	6	Rv0468 Rv1344 Rv1460 Rv1461 Rv1462 Rv1463	0.0481914	4	0.00352	Rv1460 Rv1461 Rv1462 Rv1463	NA	NA	NA	cmstress	NA	NA	-0.95	NA	NA	0.01	NA	NA
Rv0081	452	TRUE	15	9	Rv1964 Rv1965 Rv1966 Rv1967 Rv1968 Rv1969 Rv1970 Rv1971 Rv1973	0.00489351	10	Rv1148c Rv1964 Rv1965 Rv1966 Rv1967 Rv1968 Rv1969 Rv1970 Rv1971 Rv1973	0.0106439	9	0	Rv1964 Rv1965 Rv1966 Rv1967 Rv1968 Rv1969 Rv1970 Rv1971 Rv1973	NA	NA	NA	NA	NA	NA	NA	NA	NA	NA	NA	NA
Rv0081	475	TRUE	19	7	Rv0350 Rv0351 Rv0352 Rv0353 Rv0467 Rv1361c Rv2724c	0.0580439	12	Rv0244c Rv0351 Rv0352 Rv0353 Rv0467 Rv0726c Rv0859 Rv0860 Rv1194c Rv1779c Rv2724c Rv3219	0.00823771	5	0.0041	Rv0351 Rv0352 Rv0353 Rv0467 Rv2724c	NA	NA	NA	NA	NA	NA	NA	NA	NA	NA	NA	NA
Rv0081	503	TRUE	14	8	Rv1192 Rv1435c Rv1780 Rv2147c Rv2150c Rv2991 Rv3547 Rv3812	0.0135728	7	Rv1192 Rv1435c Rv2147c Rv2150c Rv2986c Rv3547 Rv3847	0.0531803	5	0.00098	Rv1192 Rv1435c Rv2147c Rv2150c Rv3547	NA	NA	NA	NA	NA	NA	NA	NA	NA	NA	NA	NA
Rv0135c	321	TRUE	12	2	Rv3400 Rv3401	0.0737877	2	Rv3400 Rv3401	0.0080037	2	0.00082	Rv3400 Rv3401	NA	NA	NA	NA	NA	NA	NA	NA	NA	NA	NA	NA
Rv0238	11	TRUE	7	3	Rv0241c Rv0242c Rv0243	2.92e-07	4	Rv0241c Rv0242c Rv0243 Rv1216c	0.0481914	3	0	Rv0241c Rv0242c Rv0243	GO:0006631	fatty acid metabolic process	0.0097	host interaction	NA	NA	0.87	NA	NA	4.59e-05	NA	NA
Rv0238	156	TRUE	13	2	Rv3139 Rv3140	0.000558897	5	Rv0307c Rv1239c Rv2117 Rv3139 Rv3140	0.0964636	2	0.00028	Rv3139 Rv3140	NA	NA	NA	host interaction	NA	NA	0.85	NA	NA	3.53e-05	NA	NA
Rv0238	410	TRUE	11	3	Rv0241c Rv0242c Rv0243	2.44e-06	9	Rv0032 Rv0033 Rv0034 Rv0035 Rv0127 Rv0241c Rv0242c Rv0243 Rv3481c	0.000326955	3	0	Rv0241c Rv0242c Rv0243	GO:0006631	fatty acid metabolic process	0.0097	host interaction	NA	NA	0.87	NA	NA	4.59e-05	NA	NA
Rv0273c	199	TRUE	17	3	Rv0272c Rv0273c Rv0274	0.00711254	2	Rv0273c Rv0274	0.0135231	2	0.00036	Rv0273c Rv0274	NA	NA	NA	oxidative	host interaction	NA	0.96	0.98	NA	2.2e-16	4.4e-15	NA
Rv0273c	413	TRUE	16	5	Rv3755c Rv3756c Rv3758c Rv3759c Rv3760	1.23e-05	3	Rv3756c Rv3758c Rv3759c	0.000428321	3	0	Rv3756c Rv3758c Rv3759c	GO:0009607,GO:0051707,GO:0075136,GO:0051701,GO:0044403,GO:0044419,GO:0044699,GO:0051704	response to biotic stimulus,response to other organism,response to host,interaction with host,symbiosis, encompassing mutualism throug...,interspecies interaction between organis...,single-organism process,multi-organism process	0.0012,0.0012,0.0012,0.0015,0.0049,0.0049,0.0053,0.0087	oxidative stress	NA	NA	0.85	NA	NA	1.3e-08	NA	NA
Rv0273c	433	TRUE	17	4	Rv3755c Rv3756c Rv3757c Rv3759c	0.000442122	3	Rv3756c Rv3757c Rv3759c	0.000541964	3	0	Rv3756c Rv3757c Rv3759c	GO:0009607,GO:0051707,GO:0075136,GO:0051701,GO:0044403,GO:0044419,GO:0044699,GO:0051704	response to biotic stimulus,response to other organism,response to host,interaction with host,symbiosis, encompassing mutualism throug...,interspecies interaction between organis...,single-organism process,multi-organism process	0.0012,0.0012,0.0012,0.0015,0.0049,0.0049,0.0053,0.0087	host interaction	NA	NA	0.9	NA	NA	1e-08	NA	NA
Rv0302	25	TRUE	13	6	Rv1511 Rv1512 Rv1513 Rv3100c Rv3101c Rv3102c	0.000149193	3	Rv1511 Rv1512 Rv1513	6.39e-06	3	0	Rv1511 Rv1512 Rv1513	NA	NA	NA	iron	NA	NA	-0.86	NA	NA	8.84e-05	NA	NA
Rv0324	43	TRUE	14	4	Rv3269 Rv3270 Rv3405c Rv3406	0.050195	6	Rv0654 Rv1168c Rv3173c Rv3269 Rv3270 Rv3406	0.0423493	3	0.00832	Rv3269 Rv3270 Rv3406	NA	NA	NA	cholesterol	NA	NA	0.97		NA	1.1e-05		NA
Rv0324	148	TRUE	13	3	Rv3017c Rv3509c Rv3510c	0.062467	8	Rv0298 Rv0299 Rv0300 Rv0301 Rv3017c Rv3368c Rv3509c Rv3510c	0.00248726	3	0.00654	Rv3017c Rv3509c Rv3510c	NA	NA	NA	cholesterol	NA	NA	0.9	NA	NA	0.00098	NA	NA
Rv0324	293	TRUE	16	8	Rv0097 Rv0098 Rv0099 Rv0100 Rv0101 Rv0319 Rv0507 Rv0508	0.00025952	8	Rv0097 Rv0098 Rv0099 Rv0100 Rv0101 Rv0319 Rv0320 Rv0362	0.0158903	6	0	Rv0097 Rv0098 Rv0099 Rv0100 Rv0101 Rv0319	NA	NA	NA	cholesterol	NA	NA	0.96	NA	NA	0.0006	NA	NA
Rv0324	298	TRUE	17	4	Rv3058c Rv3059 Rv3733c Rv3734c	0.0560346	7	Rv0120c Rv2338c Rv3057c Rv3058c Rv3059 Rv3733c Rv3734c	0.0423493	4	0.00132	Rv3058c Rv3059 Rv3733c Rv3734c	NA	NA	NA	cholesterol	NA	NA	0.89	NA	NA	0.003	NA	NA
Rv0324	420	TRUE	13	11	Rv0331 Rv1936 Rv1937 Rv1938 Rv1939 Rv1940 Rv2319c Rv2320c Rv2321c Rv2322c Rv2323c	7.05e-10	9	Rv0331 Rv1936 Rv1937 Rv2319c Rv2320c Rv2321c Rv2322c Rv2323c Rv2324	0.000241798	8	0	Rv0331 Rv1936 Rv1937 Rv2319c Rv2320c Rv2321c Rv2322c Rv2323c	NA	NA	NA	cholesterol	NA	NA	0.97	NA	NA	1.1e-05	NA	NA
Rv0324	435	TRUE	11	6	Rv1965 Rv1967 Rv1968 Rv1970 Rv1972 Rv1973	0.00102677	6	Rv1965 Rv1967 Rv1968 Rv1970 Rv1972 Rv1973	0.0256155	6	0	Rv1965 Rv1967 Rv1968 Rv1970 Rv1972 Rv1973	NA	NA	NA	cholesterol	high iron growth	NA	0.95	0.88	NA	9.8e-05	4.3e-06	NA
Rv0324	452	TRUE	15	9	Rv1964 Rv1965 Rv1966 Rv1967 Rv1968 Rv1969 Rv1970 Rv1971 Rv1973	9.95e-06	10	Rv0893c Rv1964 Rv1965 Rv1966 Rv1967 Rv1968 Rv1969 Rv1970 Rv1971 Rv1973	0.000159026	9	0	Rv1964 Rv1965 Rv1966 Rv1967 Rv1968 Rv1969 Rv1970 Rv1971 Rv1973	NA	NA	NA	cholesterol	high iron growth	NA	0.9	0.89	NA	0.0009	4.9e-06	NA
Rv0324	498	TRUE	15	3	Rv0324 Rv0325 Rv0326	0.0814184	5	Rv0323c Rv0324 Rv0325 Rv0326 Rv0794c	0.0686196	3	0.00948	Rv0324 Rv0325 Rv0326	NA	NA	NA	cholesterol	hypoxia	NA	0.99	0.91	NA	3.42e-07	2.2e-16	NA
Rv0324	553	TRUE	16	5	Rv1573 Rv1964 Rv1966 Rv1969 Rv1972	0.050195	6	Rv1964 Rv1966 Rv1969 Rv1972 Rv2578c Rv3659c	0.0481914	4	0.00122	Rv1964 Rv1966 Rv1969 Rv1972	NA	NA	NA	macrophage	NA	NA	0.85	NA	NA	2.2e-16	NA	NA
Rv0339c	409	TRUE	7	3	Rv0341 Rv0342 Rv0343	1.65e-06	3	Rv0341 Rv0342 Rv0343	3.92e-06	3	0	Rv0341 Rv0342 Rv0343	NA	NA	NA	host interaction	macrophage	NA	0.9	0.85	NA	1.3e-09	2.2e-16	NA
Rv0465c	156	TRUE	13	2	Rv3139 Rv3140	0.050195	2	Rv3139 Rv3140	0.0137662	2	0.00046	Rv3139 Rv3140	NA	NA	NA	NA	NA	NA	NA	NA	NA	NA	NA	NA
Rv0465c	302	TRUE	12	7	Rv0464c Rv0465c Rv0466 Rv2906c Rv2907c Rv2908c Rv2909c	1.08e-09	3	Rv0464c Rv0465c Rv0466	0.000397558	3	0	Rv0464c Rv0465c Rv0466	NA	NA	NA	high iron growth	host interactions	NA	0.99	0.92	NA	2e-14	3.4e-10	NA
Rv0465c	373	TRUE	10	3	Rv0928 Rv0929 Rv0930	0.00180953	3	Rv0928 Rv0929 Rv0930	0.000181397	3	0	Rv0928 Rv0929 Rv0930	GO:0044116,GO:0044117,GO:0044110,GO:0044403,GO:0044419,GO:0051704	growth of symbiont involved in interacti...,growth of symbiont in host,growth involved in symbiotic interaction,symbiosis, encompassing mutualism throug...,interspecies interaction between organis...,multi-organism process	0.00028,0.00028,0.00030,0.00486,0.00486,0.00868	host interaction	NA	NA	0.86	NA	NA	1e-06	NA	NA
Rv0472c	276	TRUE	13	2	Rv0824c Rv1094	0.000166624	2	Rv0824c Rv1094	0.00284691	2	0	Rv0824c Rv1094	NA	NA	NA	re-aeration	DNA damage	NA	0.87	-0.86	NA	2.46e-10	1.1e-07	NA
Rv0576	418	TRUE	18	2	Rv0768 Rv0769	0.050195	11	Rv0235c Rv0362 Rv0762c Rv0763c Rv0764c Rv0765c Rv0766c Rv0768 Rv0769 Rv0770 Rv1455	0.00108693	2	0.00278	Rv0768 Rv0769	NA	NA	NA	host interaction	NA	NA	0.87	NA	NA	5.87e-06	NA	NA
Rv0576	548	TRUE	17	2	Rv0768 Rv0769	0.050195	10	Rv0762c Rv0763c Rv0765c Rv0766c Rv0768 Rv0769 Rv0770 Rv0771 Rv1277 Rv1278	0.00330709	2	0.0029	Rv0768 Rv0769	NA	NA	NA	host interaction	NA	NA	0.87	NA	NA	5.87e-06	NA	NA
Rv0623	193	TRUE	14	2	Rv0623 Rv0624	0	2	Rv0623 Rv0624	0	2	0	Rv0623 Rv0624	GO:0040008	regulation of growth	0.0047	NA	NA	NA	NA	NA	NA	NA	NA	NA
Rv0674	299	TRUE	13	4	Rv0672 Rv0673 Rv0674 Rv0675	3.56e-11	4	Rv0672 Rv0673 Rv0674 Rv0675	3.77e-11	4	0	Rv0672 Rv0673 Rv0674 Rv0675	NA	NA	NA	re-aeration	host interaction	NA	0.93	0.95	NA	2.2e-16	4.3e-13	NA
Rv0674	464	TRUE	15	3	Rv0672 Rv0673 Rv0674	1.21e-07	3	Rv0672 Rv0673 Rv0674	1.39e-07	3	0	Rv0672 Rv0673 Rv0674	NA	NA	NA	host interaction	macrophage	NA	0.98	0.95	NA	2.2e-16	2.2e-16	NA
Rv0678	200	TRUE	15	6	Rv3504 Rv3505 Rv3526 Rv3527 Rv3568c Rv3570c	0.050195	2	Rv3568c Rv3570c	0.0423493	2	0.0068	Rv3568c Rv3570c	GO:0006066,GO:0044282,GO:0044712,GO:0016042,GO:1901615,GO:1901361,GO:1901575,GO:0009056	alcohol metabolic process,small molecule catabolic process,single-organism catabolic process,lipid catabolic process,organic hydroxy compound metabolic proce...,organic cyclic compound catabolic proces...,organic substance catabolic process,catabolic process	0.00011,0.00018,0.00018,0.00031,0.00036,0.00127,0.00454,0.00504	iron	NA	NA	0.85	NA	NA	2.55e-05	NA	NA
Rv0678	337	TRUE	18	6	Rv0848 Rv0849 Rv0850 Rv3567c Rv3569c Rv3571	0.0535862	7	Rv0846c Rv0848 Rv0849 Rv3529c Rv3567c Rv3569c Rv3571	9.69e-08	5	0	Rv0848 Rv0849 Rv3567c Rv3569c Rv3571	GO:0006706,GO:0006707,GO:0008203,GO:0016127,GO:0046164,GO:1901616,GO:0016125,GO:0008202,GO:0006066,GO:0044282,GO:0044712,GO:0016042,GO:1901615,GO:1901361	steroid catabolic process,cholesterol catabolic process,cholesterol metabolic process,sterol catabolic process,alcohol catabolic process,organic hydroxy compound catabolic proce...,sterol metabolic process,steroid metabolic process,alcohol metabolic process,small molecule catabolic process,single-organism catabolic process,lipid catabolic process,organic hydroxy compound metabolic proce...,organi…	0.00014,0.00014,0.00014,0.00014,0.00014,0.00014,0.00017,0.00024,0.00033,0.00053,0.00053,0.00092,0.00108,0.00373	NA	NA	NA	NA	NA	NA	NA	NA	NA
Rv0681	166	TRUE	14	10	Rv3529c Rv3530c Rv3531c Rv3540c Rv3541c Rv3542c Rv3543c Rv3544c Rv3545c Rv3546	2.99e-23	4	Rv1130 Rv3529c Rv3530c Rv3531c	1.02e-07	3	0	Rv3529c Rv3530c Rv3531c	NA	NA	NA	macrophage	NA	NA	0.85	NA	NA	2.2e-15	NA	NA
Rv0681	337	TRUE	18	6	Rv3529c Rv3530c Rv3531c Rv3567c Rv3569c Rv3571	7.09e-11	5	Rv3529c Rv3530c Rv3531c Rv3537 Rv3538	2.28e-09	3	0	Rv3529c Rv3530c Rv3531c	NA	NA	NA	macrophage	NA	NA	0.85	NA	NA	9.7e-14	NA	NA
Rv0691c	157	TRUE	17	4	Rv0690c Rv0692 Rv0693 Rv0694	0.050195	3	Rv0692 Rv0693 Rv0694	1.36e-05	3	0	Rv0692 Rv0693 Rv0694	NA	NA	NA	high iron growth		NA	0.86	NA		4e-06	NA	NA
Rv0691c	396	TRUE	15	6	Rv0692 Rv0693 Rv0694 Rv0719 Rv0720 Rv0723	0.00149012	3	Rv0692 Rv0693 Rv0694	8.09e-06	3	0	Rv0692 Rv0693 Rv0694	NA	NA	NA	high iron growth		NA	0.86	NA		4e-06	NA	NA
Rv0757	119	TRUE	4	2	Rv2391 Rv2393	0.0133796	2	Rv2391 Rv2393	0.0481914	2	0.00076	Rv2391 Rv2393	NA	NA	NA	host interaction	NA	NA	0.94	NA	NA	7.6e-12	NA	NA
Rv0757	240	TRUE	15	3	Rv1180 Rv1184c Rv3825c	0.050195	7	Rv1180 Rv1184c Rv2499c Rv2500c Rv3823c Rv3825c Rv3826	0.0136375	3	0.00088	Rv1180 Rv1184c Rv3825c	GO:0006631,GO:0032787	fatty acid metabolic process,monocarboxylic acid metabolic process	0.0034,0.0047	cholesterol	NA	NA	-0.89	NA	NA	0.002	NA	NA
Rv0757	380	TRUE	17	3	Rv0114 Rv0115 Rv0253	0.050195	9	Rv0114 Rv0115 Rv0253 Rv0388c Rv1682 Rv2038c Rv2039c Rv2834c Rv2835c	0.00108693	3	0.00122	Rv0114 Rv0115 Rv0253	NA	NA	NA	host interaction	NA	NA	0.85	NA	NA	1.588e-05	NA	NA
Rv0757	447	TRUE	9	3	Rv0454 Rv2389c Rv2390c	0.0144162	4	Rv2389c Rv2390c Rv2877c Rv2878c	0.0423493	2	0.0056	Rv2389c Rv2390c	NA	NA	NA	host interaction	NA	NA	0.87	NA	NA	7.14e-08	NA	NA
Rv0767c	130	TRUE	17	2	Rv0492c Rv0493c	0.0638109	3	Rv0492c Rv0493c Rv2415c	0.0423493	2	0.00316	Rv0492c Rv0493c	NA	NA	NA	cmstress	NA	NA	0.96	NA	NA	0.00199	NA	NA
Rv0767c	210	TRUE	15	5	Rv0217c Rv0218 Rv0219 Rv0220 Rv0989c	0.000996991	2	Rv0217c Rv0989c	0.0595917	2	0.00238	Rv0217c Rv0989c	NA	NA	NA	NA	NA	NA	NA	NA	NA	NA	NA	NA
Rv0818	257	TRUE	13	2	Rv0501 Rv0502	0.00233854	7	Rv0501 Rv0502 Rv3147 Rv3150 Rv3152 Rv3153 Rv3156	0.0705339	2	0.00106	Rv0501 Rv0502	NA	NA	NA	host interaction	NA	NA	0.9	NA	NA	5.5e-09	NA	NA
Rv0818	550	TRUE	7	3	Rv1542c Rv3384c Rv3385c	2.53e-06	5	Rv1542c Rv1543 Rv1988 Rv3384c Rv3385c	0.0426416	3	0	Rv1542c Rv3384c Rv3385c	NA	NA	NA	cmstress	NA	NA	-0.89	NA	NA	0.04	NA	NA
Rv0967	165	TRUE	18	10	Rv3147 Rv3148 Rv3149 Rv3150 Rv3151 Rv3152 Rv3153 Rv3154 Rv3155 Rv3156	0.000113422	2	Rv3149 Rv3150	0.00359696	2	0.00062	Rv3149 Rv3150	NA	NA	NA	Hypoxia	NA	NA	-0.85	NA	NA	2.2e-16	NA	NA
Rv0967	268	TRUE	16	4	Rv3146 Rv3149 Rv3151 Rv3157	0.074283	2	Rv3146 Rv3149	0.00265149	2	0.00058	Rv3146 Rv3149	NA	NA	NA	Hypoxia	NA	NA	-0.85	NA	NA	2.2e-16	NA	NA
Rv1033c	28	TRUE	13	4	Rv1032c Rv1033c Rv1375 Rv1376	0.0586548	2	Rv1032c Rv1033c	0.0446791	2	0.00762	Rv1032c Rv1033c	NA	NA	NA	wild-type growth	macrophage	NA	0.95	0.93	NA	2.2e-16	2.2e-16	NA
Rv1033c	197	TRUE	14	4	Rv0685 Rv0718 Rv1386 Rv1387	0.0645736	2	Rv1386 Rv1387	0.0481914	2	0.00848	Rv1386 Rv1387	NA	NA	NA	carbon monoxide stress	NA	NA	-0.87	NA	NA	0.05	NA	NA
Rv1033c	299	TRUE	13	4	Rv1032c Rv1033c Rv3743c Rv3744	0.0586548	2	Rv1032c Rv1033c	0.0446791	2	0.00768	Rv1032c Rv1033c	NA	NA	NA	wild-type growth	macrophage	NA	0.95	0.93	NA	2.2e-16	2.2e-16	NA
Rv1033c	393	TRUE	17	8	Rv1157c Rv1158c Rv1477 Rv2145c Rv2147c Rv2525c Rv3413c Rv3414c	0.00574342	5	Rv1157c Rv1158c Rv1566c Rv2525c Rv3810	0.000715445	3	0.00054	Rv1157c Rv1158c Rv2525c	NA	NA	NA	host interaction	NA	NA	0.88	NA	NA	9.9e-09	NA	NA
Rv1049	11	TRUE	7	3	Rv0241c Rv0242c Rv0243	0.0221945	2	Rv0241c Rv0242c	0.0423493	2	0.00068	Rv0241c Rv0242c	GO:0006631,GO:0032787	fatty acid metabolic process,monocarboxylic acid metabolic process	0.0034,0.0047	oxidative stress	host interaction	NA	-0.85	0.85	NA	1.5e-08	6.5e-05	NA
Rv1049	51	TRUE	9	2	Rv0549c Rv0550c	0.056964	2	Rv0549c Rv0550c	0.0423493	2	0.00178	Rv0549c Rv0550c	GO:0040008	regulation of growth	0.0047	cholesterol	NA	NA	0.86	NA	NA	0.003	NA	NA
Rv1049	162	TRUE	19	5	Rv0006 Rv0173 Rv0175 Rv0176 Rv2942	0.0338874	3	Rv0173 Rv0175 Rv0176	0.0423493	3	0.00026	Rv0173 Rv0175 Rv0176	GO:0044116,GO:0044117,GO:0044110,GO:0044403,GO:0044419,GO:0051704	growth of symbiont involved in interacti...,growth of symbiont in host,growth involved in symbiotic interaction,symbiosis, encompassing mutualism throug...,interspecies interaction between organis...,multi-organism process	0.00028,0.00028,0.00030,0.00486,0.00486,0.00868	nitrosative	NA	NA	-0.85	NA	NA	2.2e-16	NA	NA
Rv1049	184	TRUE	10	2	Rv1277 Rv1278	0.0599233	2	Rv1277 Rv1278	0.0423493	2	0.00214	Rv1277 Rv1278	NA	NA	NA	high iron growth	host interactions	NA	-0.85	0.86	NA	0.0004	6e-06	NA
Rv1049	269	TRUE	15	6	Rv0168 Rv0176 Rv0177 Rv0178 Rv0247c Rv0249c	0.00136166	4	Rv0168 Rv0176 Rv0177 Rv0178	0.0100471	4	0	Rv0168 Rv0176 Rv0177 Rv0178	GO:0044116,GO:0044117,GO:0044110,GO:0044403,GO:0044419,GO:0044119,GO:0051704	growth of symbiont involved in interacti...,growth of symbiont in host,growth involved in symbiotic interaction,symbiosis, encompassing mutualism throug...,interspecies interaction between organis...,growth of symbiont in host cell,multi-organism process	0.00028,0.00028,0.00030,0.00486,0.00486,0.00536,0.00868	nitrosative stress	cholesterol	NA	-0.85	-0.88	NA	2.2e-16	0.002	NA
Rv1049	410	TRUE	11	7	Rv0032 Rv0033 Rv0034 Rv0035 Rv0241c Rv0242c Rv0243	5.14e-06	2	Rv0241c Rv0242c	0.0461822	2	0.00246	Rv0241c Rv0242c	GO:0006631,GO:0032787	fatty acid metabolic process,monocarboxylic acid metabolic process	0.0034,0.0047	oxidative stress	host interaction	NA	-0.85	0.89	NA	1.5e-08	1.3e-07	NA
Rv1049	503	TRUE	14	3	Rv1780 Rv2147c Rv2150c	0.0512575	3	Rv1780 Rv1984c Rv2147c	0.0423493	2	0.0043	Rv1780 Rv2147c	NA	NA	NA	high iron growth	NA	NA	-0.87	NA	NA	2.5e-06	NA	NA
Rv1049	541	TRUE	17	11	Rv0167 Rv0169 Rv0170 Rv0171 Rv0172 Rv0173 Rv0174 Rv0175 Rv0177 Rv0178 Rv3158	3.35e-09	9	Rv0169 Rv0170 Rv0171 Rv0172 Rv0173 Rv0174 Rv0175 Rv0177 Rv0178	8.49e-09	9	0	Rv0169 Rv0170 Rv0171 Rv0172 Rv0173 Rv0174 Rv0175 Rv0177 Rv0178	GO:0044121,GO:0044119,GO:0040007	growth of symbiont in host organelle,growth of symbiont in host cell,growth	0.0020,0.0054,0.0076	Re-aeration	cholesterol	NA	0.86	-0.9	NA	5.7e-09	0.006	NA
Rv1049	548	TRUE	17	6	Rv0032 Rv0033 Rv0034 Rv0035 Rv1277 Rv1278	0.00318764	2	Rv1277 Rv1278	0.0686196	2	0.00668	Rv1277 Rv1278	NA	NA	NA	iron	NA	NA	-0.89	NA	NA	2.9e-06	NA	NA
Rv1219c	78	TRUE	11	4	Rv1216c Rv1217c Rv1218c Rv1219c	8.43e-06	4	Rv1216c Rv1217c Rv1218c Rv1219c	0.0072638	4	0	Rv1216c Rv1217c Rv1218c Rv1219c	NA	NA	NA	cholesterol	cestress	NA	0.93	0.93	NA	0.0002	7.4e-11	NA
Rv1219c	109	TRUE	12	2	Rv1249c Rv1250	0.0134662	3	Rv1249c Rv1250 Rv1665	0.0423493	2	0.00056	Rv1249c Rv1250	NA	NA	NA	cholesterol	NA	NA	-0.86	NA	NA	0.006	NA	NA
Rv1219c	173	TRUE	7	3	Rv1217c Rv1218c Rv1219c	5.56e-05	3	Rv1217c Rv1218c Rv1219c	0.0117088	3	0	Rv1217c Rv1218c Rv1219c	NA	NA	NA	cholesterol	cestress	NA	0.95	0.96	NA	7.6e-05	1.1e-12	NA
Rv1219c	452	TRUE	15	2	Rv1249c Rv1250	0.0237531	4	Rv1148c Rv1249c Rv1250 Rv1964	0.0264236	2	0.00074	Rv1249c Rv1250	NA	NA	NA	cholesterol	NA	NA	-0.86	NA	NA	0.006	NA	NA
Rv1255c	418	TRUE	18	3	Rv0768 Rv0769 Rv1353c	0.00192963	9	Rv0762c Rv0763c Rv0764c Rv0765c Rv0766c Rv0767c Rv0768 Rv0769 Rv0770	2.7e-12	2	0.0012	Rv0768 Rv0769	NA	NA	NA	cholesterol	NA	NA	-0.85	NA	NA	0.003	NA	NA
Rv1255c	464	TRUE	15	2	Rv1255c Rv1256c	0.0189838	2	Rv1255c Rv1256c	0.0423493	2	0.00066	Rv1255c Rv1256c	NA	NA	NA	cholesterol	host interaction	NA	0.98	0.98	NA	7.7e-06	2.2e-16	NA
Rv1255c	497	TRUE	19	2	Rv1255c Rv1256c	0.0330277	2	Rv1255c Rv1256c	0.0423493	2	0.00106	Rv1255c Rv1256c	NA	NA	NA	cholesterol	host interaction	NA	0.98	0.98	NA	7.7e-06	2.2e-16	NA
Rv1255c	548	TRUE	17	2	Rv0768 Rv0769	0.0257333	7	Rv0762c Rv0763c Rv0765c Rv0766c Rv0768 Rv0769 Rv0770	8.09e-09	2	0.00072	Rv0768 Rv0769	NA	NA	NA	cholesterol	NA	NA	-0.85	NA	NA	0.003	NA	NA
Rv1353c	19	TRUE	9	5	Rv2214c Rv2215 Rv2216 Rv2234 Rv2235	0.0265368	4	Rv2214c Rv2234 Rv2235 Rv3409c	0.00397284	3	0.00084	Rv2214c Rv2234 Rv2235	NA	NA	NA	cholesterol	cell monoxide stress	NA	0.85	-0.97	NA	0.004	0.0007	NA
Rv1353c	29	TRUE	7	4	Rv1107c Rv1108c Rv1109c Rv1110	0.0437209	3	Rv1107c Rv1109c Rv2436	0.0157118	2	0.00964	Rv1107c Rv1109c	NA	NA	NA	cholesterol	NA	NA	-0.91	NA	NA	0.01	NA	NA
Rv1353c	112	TRUE	18	8	Rv1691 Rv1692 Rv1693 Rv1694 Rv1695 Rv1696 Rv2148c Rv2746c	0.0218788	3	Rv1691 Rv1692 Rv2746c	0.055676	3	0.0071	Rv1691 Rv1692 Rv2746c	NA	NA	NA	cmstress	cholesterol	NA	-0.97	0.85	NA	0.0007	0.004	NA
Rv1353c	162	TRUE	19	9	Rv0173 Rv0175 Rv0176 Rv1297 Rv2334 Rv2335 Rv3489 Rv3490 Rv3921c	0.0078932	3	Rv2334 Rv2335 Rv3490	0.0612139	3	0.00866	Rv2334 Rv2335 Rv3490	NA	NA	NA	host interaction	NA	NA	0.85	NA	NA	4.4e-06	NA	NA
Rv1353c	200	TRUE	15	8	Rv3526 Rv3527 Rv3540c Rv3543c Rv3544c Rv3545c Rv3568c Rv3570c	0.00494536	5	Rv3526 Rv3527 Rv3543c Rv3568c Rv3570c	0.00589931	5	0	Rv3526 Rv3527 Rv3543c Rv3568c Rv3570c	GO:0051704,GO:1901361,GO:0010033,GO:1901700,GO:1901575,GO:0009056	multi-organism process,organic cyclic compound catabolic proces...,response to organic substance,response to oxygen-containing compound,organic substance catabolic process,catabolic process	0.00036,0.00042,0.00080,0.00233,0.00272,0.00317	re-aeration	NA	NA	-0.89	NA	NA	3.9e-08	NA	NA
Rv1404	75	TRUE	11	2	Rv2549c Rv2550c	0.0461064	2	Rv2549c Rv2550c	0.0341272	2	0.00032	Rv2549c Rv2550c	GO:0040008	regulation of growth	0.0047	iron	NA	NA	0.89	NA	NA	5.7e-07	NA	NA
Rv1460	370	TRUE	14	5	Rv1461 Rv1462 Rv1464 Rv1465 Rv1466	5.7e-11	5	Rv1461 Rv1462 Rv1464 Rv1465 Rv1466	3.77e-12	5	0	Rv1461 Rv1462 Rv1464 Rv1465 Rv1466	NA	NA	NA	macrophage	NA	NA	0.87	NA	NA	2.2e-16	NA	NA
Rv1460	446	TRUE	11	6	Rv1460 Rv1461 Rv1462 Rv1463 Rv1465 Rv1466	8.53e-15	5	Rv1460 Rv1461 Rv1462 Rv1465 Rv1466	5.93e-13	5	0	Rv1460 Rv1461 Rv1462 Rv1465 Rv1466	NA	NA	NA	pH changing condition	macrophage	NA	0.87	0.9	NA	2.2e-16	2.2e-16	NA
Rv1657	521	TRUE	14	7	Rv1652 Rv1653 Rv1654 Rv1655 Rv1656 Rv1657 Rv1658	0	8	Rv1652 Rv1653 Rv1654 Rv1655 Rv1656 Rv1657 Rv1658 Rv1659	7.55e-22	7	0	Rv1652 Rv1653 Rv1654 Rv1655 Rv1656 Rv1657 Rv1658	NA	NA	NA	wild-type growth	oxidative stress	NA	0.9	0.91	NA	2.2e-16	2.2e-16	NA
Rv1773c	525	TRUE	15	3	Rv1773c Rv1774 Rv1775	1.21e-07	3	Rv1773c Rv1774 Rv1775	8.09e-06	3	0	Rv1773c Rv1774 Rv1775	NA	NA	NA	host interaction	macrophage	NA	0.91	0.9	NA	7.8e-10	2.2e-16	NA
Rv1846c	137	TRUE	11	2	Rv0524 Rv0525	0.00166457	2	Rv0524 Rv0525	0.00297388	2	0.00024	Rv0524 Rv0525	NA	NA	NA	host interaction	macrophage	NA	0.86	0.93	NA	1.2e-07	2.2e-16	NA
Rv1846c	192	TRUE	16	4	Rv0526 Rv0527 Rv0528 Rv0529	1.66e-06	3	Rv0526 Rv0527 Rv0528	0.000230192	3	0	Rv0526 Rv0527 Rv0528	NA	NA	NA	host interaction	NA	NA	0.98		NA	4.4e-16		NA
Rv1990c	170	TRUE	5	2	Rv2464c Rv2465c	0.050195	2	Rv2464c Rv2465c	0.0423493	2	0.00056	Rv2464c Rv2465c	NA	NA	NA	DNAdam	NA	NA	0.87	NA	NA	1.6e-07	NA	NA
Rv1990c	180	TRUE	16	8	Rv2103c Rv2104c Rv2654c Rv2655c Rv2656c Rv2657c Rv3182 Rv3183	3.96e-05	2	Rv2103c Rv2104c	0.0867672	2	0.00574	Rv2103c Rv2104c	NA	NA	NA	cholesterol	NA	NA	-0.86	NA	NA	0.01	NA	NA
Rv1990c	412	TRUE	8	2	Rv2103c Rv2104c	0.056865	2	Rv2103c Rv2104c	0.0426416	2	0.00168	Rv2103c Rv2104c	NA	NA	NA	cholesterol	NA	NA	-0.86	NA	NA	0.01	NA	NA
Rv1990c	600	TRUE	6	2	Rv2464c Rv2465c	0.050195	2	Rv2464c Rv2465c	0.0423493	2	0.00088	Rv2464c Rv2465c	NA	NA	NA	DNAdam	NA	NA	0.87	NA	NA	1.6e-07	NA	NA
Rv1994c	218	TRUE	14	2	Rv0069c Rv0070c	0.0535862	2	Rv0069c Rv0070c	0.047304	2	0.00202	Rv0069c Rv0070c	NA	NA	NA	cmstress	NA	NA	0.96	NA	NA	0.01	NA	NA
Rv1994c	380	TRUE	17	3	Rv1682 Rv1985c Rv1986	0.050195	4	Rv1985c Rv1986 Rv2038c Rv2039c	0.00700219	2	0.0022	Rv1985c Rv1986	NA	NA	NA	host interaction	NA	NA	0.91	NA	NA	1.7e-08	NA	NA
Rv1994c	494	TRUE	7	3	Rv0075 Rv0077c Rv0078	0.00347553	2	Rv0077c Rv0078	0.0368752	2	0.00034	Rv0077c Rv0078	NA	NA	NA	cholesterol	NA	NA	0.88	NA	NA	0.009	NA	NA
Rv1994c	521	TRUE	14	4	Rv2360c Rv2361c Rv2362c Rv2363	0.00521645	4	Rv2360c Rv2361c Rv2362c Rv2363	0.00289644	4	0	Rv2360c Rv2361c Rv2362c Rv2363	NA	NA	NA	iron	NA	NA	0.89	NA	NA	1.1e-05	NA	NA
Rv2011c	53	TRUE	14	3	Rv2644c Rv2746c Rv2747	0.050195	2	Rv2746c Rv2747	0.0939687	2	0.00776	Rv2746c Rv2747	NA	NA	NA	cholesterol	NA	NA	0.97	NA	NA	0.0002	NA	NA
Rv2011c	157	TRUE	17	4	Rv0690c Rv0692 Rv0693 Rv0694	0.050195	3	Rv0692 Rv0693 Rv0694	0.0592573	3	0.00064	Rv0692 Rv0693 Rv0694	NA	NA	NA	NA	NA	NA	NA	NA	NA	NA	NA	NA
Rv2011c	218	TRUE	14	2	Rv0069c Rv0070c	0.0889124	2	Rv0069c Rv0070c	0.0939687	2	0.00866	Rv0069c Rv0070c	NA	NA	NA	NA	NA	NA	NA	NA	NA	NA	NA	NA
Rv2011c	249	TRUE	7	2	Rv0472c Rv0473	0.050195	2	Rv0472c Rv0473	0.0446791	2	0.00218	Rv0472c Rv0473	NA	NA	NA	NA	NA	NA	NA	NA	NA	NA	NA	NA
Rv2011c	291	TRUE	14	2	Rv2011c Rv2012	0.0889124	4	Rv1585c Rv1999c Rv2011c Rv2012	0.0389857	2	0.00838	Rv2011c Rv2012	NA	NA	NA	oxidative	NA	NA	0.88	NA	NA	2.2e-16	NA	NA
Rv2011c	433	TRUE	17	3	Rv1881c Rv3058c Rv3059	0.056964	6	Rv0293c Rv0868c Rv1701 Rv1881c Rv3058c Rv3059	0.00252844	3	0.00058	Rv1881c Rv3058c Rv3059	NA	NA	NA	NA	NA	NA	NA	NA	NA	NA	NA	NA
Rv2011c	500	TRUE	14	5	Rv1496 Rv3075c Rv3076 Rv3077 Rv3078	0.00556828	3	Rv2567 Rv3075c Rv3076	0.0481914	2	0.00824	Rv3075c Rv3076	NA	NA	NA	host interaction	NA	NA	0.85	NA	NA	1.5e-07	NA	NA
Rv2034	5	TRUE	9	2	Rv1192 Rv1193	0.0599233	2	Rv1192 Rv1193	0.0951911	2	0.00452	Rv1192 Rv1193	NA	NA	NA	host interaction	NA	NA	0.86	NA	NA	2.7e-07	NA	NA
Rv2034	174	TRUE	11	5	Rv0537c Rv0538 Rv2532c Rv2533c Rv2534c	0.00313687	3	Rv0537c Rv0538 Rv0838	0.0592573	2	0.00674	Rv0537c Rv0538	NA	NA	NA	host interactions		NA	0.87	NA	NA	7.3e-07	NA	NA
Rv2034	340	TRUE	9	3	Rv2432c Rv2433c Rv3488	0.050195	2	Rv2432c Rv3488	0.0951911	2	0.00488	Rv2432c Rv3488	NA	NA	NA	NA	NA	NA	NA	NA	NA	NA	NA	NA
Rv2034	445	TRUE	15	3	Rv3922c Rv3923c Rv3924c	0.0586548	4	Rv3135 Rv3922c Rv3923c Rv3924c	0.0481914	3	0.00054	Rv3922c Rv3923c Rv3924c	NA	NA	NA	cholesterol	hypoxia	NA	0.94	0.92	NA	0.002	2.2e-16	NA
Rv2034	484	TRUE	14	3	Rv3922c Rv3923c Rv3924c	0.0560346	3	Rv3922c Rv3923c Rv3924c	0.08431	3	0.00046	Rv3922c Rv3923c Rv3924c	NA	NA	NA	cholesterol	hypoxia	NA	0.94	0.92	NA	0.002	2.2e-16	NA
Rv2069	115	TRUE	18	5	Rv0097 Rv0098 Rv0099 Rv0100 Rv0101	5.95e-07	5	Rv0097 Rv0098 Rv0099 Rv0100 Rv0101	1.21e-07	5	0	Rv0097 Rv0098 Rv0099 Rv0100 Rv0101	NA	NA	NA	high iron growth	NA	NA	0.92	NA	NA	5.7e-07	NA	NA
Rv2069	293	TRUE	16	5	Rv0097 Rv0098 Rv0099 Rv0100 Rv0101	2.69e-07	6	Rv0097 Rv0098 Rv0099 Rv0100 Rv0101 Rv0106	4.03e-10	5	0	Rv0097 Rv0098 Rv0099 Rv0100 Rv0101	NA	NA	NA	high iron growth	NA	NA	0.92	NA	NA	5.7e-07	NA	NA
Rv2250c	5	TRUE	9	2	Rv2749 Rv2750	0.0586548	3	Rv1101c Rv2749 Rv2750	0.0423493	2	0.0039	Rv2749 Rv2750	NA	NA	NA	cestress	NA	NA	0.85	NA	NA	0.004	NA	NA
Rv2250c	134	TRUE	13	3	Rv0252 Rv0253 Rv1902c	0.0512575	3	Rv0252 Rv0253 Rv1530	0.0455631	2	0.0084	Rv0252 Rv0253	NA	NA	NA	NA	NA	NA	NA	NA	NA	NA	NA	NA
Rv2250c	183	TRUE	8	2	Rv0196 Rv0197	0.055359	2	Rv0196 Rv0197	0.0493126	2	0.00306	Rv0196 Rv0197	NA	NA	NA	oxidative	NA	NA	0.85	NA	NA	5.2e-05	NA	NA
Rv2250c	203	TRUE	9	2	Rv2750 Rv2751	0.0586548	3	Rv2750 Rv2751 Rv3056	0.0423493	2	0.00374	Rv2750 Rv2751	NA	NA	NA	cestress	NA	NA	0.87	NA	NA	0.001	NA	NA
Rv2250c	442	TRUE	10	2	Rv1145 Rv1146	0.0645736	2	Rv1145 Rv1146	0.0660487	2	0.005	Rv1145 Rv1146	NA	NA	NA	NA	NA	NA	NA	NA	NA	NA	NA	NA
Rv2250c	455	TRUE	12	2	Rv3267 Rv3268	0.0851736	2	Rv3267 Rv3268	0.0803699	2	0.0077	Rv3267 Rv3268	NA	NA	NA	cestress	NA	NA	0.85	NA	NA	0.004	NA	NA
Rv2324	3	TRUE	20	5	Rv0843 Rv1526c Rv2307c Rv2311 Rv2312	0.0313078	2	Rv2311 Rv2312	0.0285255	2	0.00278	Rv2311 Rv2312	NA	NA	NA	NA	NA	NA	NA	NA	NA	NA	NA	NA
Rv2324	420	TRUE	13	5	Rv2319c Rv2320c Rv2321c Rv2322c Rv2323c	0.00342011	6	Rv2319c Rv2320c Rv2321c Rv2322c Rv2323c Rv2324	4.23e-10	5	0	Rv2319c Rv2320c Rv2321c Rv2322c Rv2323c	NA	NA	NA	cestress	NA	NA	0.9	NA	NA	1.8e-14	NA	NA
Rv2359	22	TRUE	11	10	Rv0106 Rv0280 Rv0281 Rv2055c Rv2056c Rv2057c Rv2058c Rv2059 Rv2060 Rv2990c	1.98e-25	4	Rv0280 Rv2056c Rv2059 Rv2990c	7.28e-10	4	0	Rv0280 Rv2056c Rv2059 Rv2990c	NA	NA	NA	NA	NA	NA	NA	NA	NA	NA	NA	NA
Rv2359	197	TRUE	14	2	Rv1386 Rv1387	0.00248274	2	Rv1386 Rv1387	0.000295199	2	0.00022	Rv1386 Rv1387	NA	NA	NA	host interaction	NA	NA	0.91	NA	NA	1.1e-08	NA	NA
Rv2506	240	TRUE	15	7	Rv2498c Rv2499c Rv2500c Rv2501c Rv2502c Rv2503c Rv2505c	7.38e-14	7	Rv2498c Rv2499c Rv2500c Rv2501c Rv2502c Rv2503c Rv2505c	5.72e-12	7	0	Rv2498c Rv2499c Rv2500c Rv2501c Rv2502c Rv2503c Rv2505c	NA	NA	NA	cestress	NA	NA	0.91	NA	NA	1.6e-08	NA	NA
Rv2887	388	TRUE	18	4	Rv1562c Rv1563c Rv1564c Rv1565c	0.000815762	6	Rv1522c Rv1562c Rv1563c Rv1564c Rv1565c Rv1680	0.0519785	4	0	Rv1562c Rv1563c Rv1564c Rv1565c	GO:0016051,GO:0009057,GO:0044262,GO:0044723,GO:0005975,GO:1901575,GO:0009056	carbohydrate biosynthetic process,macromolecule catabolic process,cellular carbohydrate metabolic process,single-organism carbohydrate metabolic p...,carbohydrate metabolic process,organic substance catabolic process,catabolic process	0.00012,0.00018,0.00029,0.00048,0.00069,0.00454,0.00504	NA	NA	NA	NA	NA	NA	NA	NA	NA
Rv2887	584	TRUE	17	2	Rv1562c Rv1563c	0.050195	5	Rv0415 Rv0771 Rv0899 Rv1562c Rv1563c	0.0791007	2	0.00134	Rv1562c Rv1563c	GO:0016051,GO:0009057,GO:0044262,GO:0044723,GO:0005975,GO:1901575,GO:0009056	carbohydrate biosynthetic process,macromolecule catabolic process,cellular carbohydrate metabolic process,single-organism carbohydrate metabolic p...,carbohydrate metabolic process,organic substance catabolic process,catabolic process	0.00012,0.00018,0.00029,0.00048,0.00069,0.00454,0.00504	NA	NA	NA	NA	NA	NA	NA	NA	NA
Rv2912c	190	TRUE	12	2	Rv2912c Rv2913c	0	2	Rv2912c Rv2913c	4.12e-06	2	0	Rv2912c Rv2913c	NA	NA	NA	re-aeration	oxidative stress	NA	0.98	0.94	NA	2.2e-16	2.2e-16	NA
Rv3050c	478	TRUE	8	2	Rv0885 Rv0886	0.000166624	2	Rv0885 Rv0886	0.016263	2	0	Rv0885 Rv0886	NA	NA	NA	cholesterol	NA	NA	-0.86	NA	NA	0.007	NA	NA
Rv3133c	182	TRUE	20	9	Rv0079 Rv0080 Rv2005c Rv2007c Rv2032 Rv2623 Rv2626c Rv3130c Rv3131	2.21e-08	20	Rv0079 Rv0080 Rv0569 Rv1733c Rv1736c Rv1737c Rv2005c Rv2007c Rv2030c Rv2031c Rv2032 Rv2623 Rv2626c Rv2627c Rv2628 Rv3130c Rv3131 Rv3132c Rv3133c Rv3134c	0	9	0	Rv0079 Rv0080 Rv2005c Rv2007c Rv2032 Rv2623 Rv2626c Rv3130c Rv3131	NA	NA	NA	nitrosative	growth	carbon monoxide stress	0.87	0.93	0.87	2.2e-16	2.2e-16	0.0001
Rv3133c	183	TRUE	8	3	Rv0079 Rv0080 Rv2007c	0.050195	3	Rv0079 Rv0080 Rv2007c	0.047304	3	0.00014	Rv0079 Rv0080 Rv2007c	NA	NA	NA	wild-type growth	cmstress	NA	0.9	0.93	NA	2.2e-16	0.006	NA
Rv3133c	358	TRUE	8	2	Rv0570 Rv1036c	0.0586548	2	Rv0570 Rv1036c	0.0964636	2	0.00494	Rv0570 Rv1036c	NA	NA	NA	host interactions	NA	NA	0.86	NA	NA	2.4e-06	NA	NA
Rv3133c	371	TRUE	17	4	Rv0572c Rv2300c Rv2301 Rv2421c	0.050195	4	Rv0420c Rv0572c Rv2301 Rv2421c	0.0770583	3	0.00162	Rv0572c Rv2301 Rv2421c	NA	NA	NA	cholesterol	NA	NA	0.93	NA	NA	0.0007	NA	NA
Rv3133c	404	TRUE	19	5	Rv0570 Rv0571c Rv1997 Rv2028c Rv2029c	0.050195	9	Rv0570 Rv0571c Rv1997 Rv2003c Rv2026c Rv2028c Rv2029c Rv2624c Rv2625c	0.00087426	5	0	Rv0570 Rv0571c Rv1997 Rv2028c Rv2029c	GO:0051409,GO:0033554,GO:0051716	response to nitrosative stress,cellular response to stress,cellular response to stimulus	0.00055,0.00398,0.00514	nitrosative stress	carbon monoxide stress	NA	0.9	0.95	NA	2.2e-16	0.004	NA
Rv3133c	406	TRUE	9	2	Rv0571c Rv2004c	0.0645736	5	Rv0454 Rv0571c Rv0827c Rv2004c Rv2025c	0.0080037	2	0.00714	Rv0571c Rv2004c	NA	NA	NA	nitrosative	cmstress	NA	0.89	0.97	NA	2.2e-16	0.001	NA
Rv3133c	521	TRUE	14	8	Rv1651c Rv1652 Rv1653 Rv1654 Rv1655 Rv1656 Rv1657 Rv1658	1.67e-05	5	Rv1653 Rv1654 Rv1655 Rv1656 Rv1657	0.0423493	5	0	Rv1653 Rv1654 Rv1655 Rv1656 Rv1657	NA	NA	NA	cmstress	nitrosative stress	NA	-0.85	0.9	NA	0.03	2.2e-16	NA
Rv3160c	78	TRUE	11	2	Rv3160c Rv3161c	0.00109465	2	Rv3160c Rv3161c	0	2	0	Rv3160c Rv3161c	GO:0042221	response to chemical stimulus	0.0061	antitubercular	cestress	NA	0.96	0.99	NA	2.2e-16	2.2e-16	NA
Rv3160c	239	TRUE	7	2	Rv3160c Rv3161c	0.000278055	2	Rv3160c Rv3161c	0	2	0	Rv3160c Rv3161c	GO:0042221	response to chemical stimulus	0.0061	antitubercular	cestress	NA	0.96	0.99	NA	2.2e-16	2.2e-16	NA
Rv3223c	56	TRUE	14	2	Rv3913 Rv3914	0.00864925	6	Rv0058 Rv2453c Rv2454c Rv2455c Rv3913 Rv3914	0.0481914	2	0.00166	Rv3913 Rv3914	GO:0019725,GO:0042592,GO:0065008,GO:0050794	cellular homeostasis,homeostatic process,regulation of biological quality,regulation of cellular process	0.00018,0.00024,0.00389,0.00871	oxidative	NA	NA	0.87	NA	NA	1.8e-15	NA	NA
Rv3223c	106	TRUE	11	2	Rv2466c Rv3206c	0.00457106	6	Rv0140 Rv1916 Rv2466c Rv2659c Rv2664 Rv3206c	0.0423493	2	0.00092	Rv2466c Rv3206c	NA	NA	NA	nitrosative	oxidative	NA	0.87	0.91	NA	2.2e-16	2.2e-16	NA
Rv3223c	425	TRUE	8	4	Rv1874 Rv1875 Rv2466c Rv3206c	2.05e-07	5	Rv0140 Rv1874 Rv1875 Rv2466c Rv3206c	0.0423493	4	0	Rv1874 Rv1875 Rv2466c Rv3206c	NA	NA	NA	nitrosative stress	NA	NA	0.87	NA	NA	2.2e-16	NA	NA
Rv3249c	115	TRUE	18	6	Rv0097 Rv0098 Rv0099 Rv0100 Rv0101 Rv2786c	0.00654541	3	Rv0097 Rv0099 Rv3558	0.0355129	2	0.00558	Rv0097 Rv0099	NA	NA	NA	cholesterol	NA	NA	-0.88	NA	NA	0.008	NA	NA
Rv3249c	167	TRUE	17	4	Rv3249c Rv3250c Rv3251c Rv3252c	0.050195	3	Rv3249c Rv3251c Rv3252c	0.0300127	3	0.00018	Rv3249c Rv3251c Rv3252c	NA	NA	NA	cholesterol	high iron growth	NA	0.99	0.96	NA	2.3e-08	1.8e-10	NA
Rv3249c	293	TRUE	16	5	Rv0097 Rv0098 Rv0099 Rv0100 Rv0101	0.0201685	2	Rv0097 Rv0099	0.0446791	2	0.00382	Rv0097 Rv0099	NA	NA	NA	cholesterol	NA	NA	-0.88	NA	NA	0.008	NA	NA
Rv3249c	410	TRUE	11	4	Rv0032 Rv0033 Rv0034 Rv0035	0.0216956	4	Rv0032 Rv0033 Rv0034 Rv0035	0.000387405	4	0	Rv0032 Rv0033 Rv0034 Rv0035	NA	NA	NA	cholesterol	NA	NA	-0.88	NA	NA	0.004	NA	NA
Rv3249c	548	TRUE	17	4	Rv0032 Rv0033 Rv0034 Rv0035	0.050195	4	Rv0032 Rv0033 Rv0034 Rv0035	0.00330709	4	0	Rv0032 Rv0033 Rv0034 Rv0035	NA	NA	NA	cholesterol	NA	NA	-0.88	NA	NA	0.004	NA	NA
Rv3260c	393	TRUE	17	2	Rv2147c Rv3587c	0.00600633	6	Rv1697 Rv1698 Rv2147c Rv3246c Rv3587c Rv3717	0.0361653	2	0.00012	Rv2147c Rv3587c	NA	NA	NA	cholesterol	wild-type growth	NA	0.91	0.89	NA	0.002	2.2e-16	NA
Rv3488	505	TRUE	14	2	Rv1952 Rv1953	0.0592497	2	Rv1952 Rv1953	0.000780425	2	0.00024	Rv1952 Rv1953	NA	NA	NA	NA	NA	NA	NA	NA	NA	NA	NA	NA
Rv3557c	152	TRUE	16	9	Rv3548c Rv3549c Rv3550 Rv3551 Rv3552 Rv3559c Rv3561 Rv3564 Rv3565	1.4e-17	9	Rv3549c Rv3550 Rv3551 Rv3552 Rv3553 Rv3559c Rv3561 Rv3564 Rv3565	2.18e-16	8	0	Rv3549c Rv3550 Rv3551 Rv3552 Rv3559c Rv3561 Rv3564 Rv3565	GO:0044116,GO:0044117,GO:0044110	growth of symbiont involved in interacti...,growth of symbiont in host,growth involved in symbiotic interaction	0.0026,0.0026,0.0027	cholesterol	macrophage	NA	0.97	0.91	NA	9e-06	2.2e-16	NA
Rv3557c	181	TRUE	17	10	Rv3548c Rv3549c Rv3550 Rv3551 Rv3559c Rv3560c Rv3561 Rv3562 Rv3563 Rv3564	7.71e-20	12	Rv3549c Rv3550 Rv3551 Rv3553 Rv3556c Rv3557c Rv3559c Rv3560c Rv3561 Rv3562 Rv3563 Rv3564	7.24e-24	9	0	Rv3549c Rv3550 Rv3551 Rv3559c Rv3560c Rv3561 Rv3562 Rv3563 Rv3564	NA	NA	NA	cholesterol	macrophage	NA	0.98	0.9	NA	5.6e-06	2.2e-16	NA
Rv3557c	497	TRUE	19	2	Rv3562 Rv3563	0.00984501	2	Rv3562 Rv3563	0.0220741	2	0.00138	Rv3562 Rv3563	NA	NA	NA	NA	NA	NA	NA	NA	NA	NA	NA	NA
Rv3574	5	TRUE	9	3	Rv1627c Rv1628c Rv1629	0.050195	2	Rv1627c Rv1628c	0.0553765	2	0.00694	Rv1627c Rv1628c	NA	NA	NA	hypoxia	oxidative stress		0.87	0.86		2.2e-16	5e-13
Rv3574	32	TRUE	8	2	Rv1959c Rv1960c	0.056964	2	Rv1959c Rv1960c	0.0481914	2	0.00488	Rv1959c Rv1960c	GO:0040008	regulation of growth	0.0047	NA	NA	NA	NA	NA	NA	NA	NA	NA
Rv3574	58	TRUE	9	3	Rv3521 Rv3522 Rv3523	0.050195	4	Rv3520c Rv3521 Rv3522 Rv3523	0.00588666	3	0.00016	Rv3521 Rv3522 Rv3523	NA	NA	NA	cholesterol	NA	NA	0.92	NA	NA	0.001	NA	NA
Rv3574	118	TRUE	10	3	Rv0551c Rv0940c Rv3503c	0.050195	2	Rv0551c Rv0940c	0.0636026	2	0.0072	Rv0551c Rv0940c	NA	NA	NA	cholesterol	NA	NA	0.89	NA	NA	0.003	NA	NA
Rv3574	139	TRUE	7	2	Rv1237 Rv1238	0.0522387	2	Rv1237 Rv1238	0.0446791	2	0.00412	Rv1237 Rv1238	GO:0044116,GO:0044117,GO:0044110	growth of symbiont involved in interacti...,growth of symbiont in host,growth involved in symbiotic interaction	0.0043,0.0043,0.0045	NA	NA	NA	NA	NA	NA	NA	NA	NA
Rv3574	143	TRUE	16	3	Rv1159 Rv1235 Rv1236	0.0618658	3	Rv1159 Rv1235 Rv1236	0.0531803	3	0.00116	Rv1159 Rv1235 Rv1236	NA	NA	NA	NA	NA	NA	NA	NA	NA	NA	NA	NA
Rv3574	166	TRUE	14	4	Rv3529c Rv3530c Rv3531c Rv3546	0.050195	11	Rv1131 Rv3529c Rv3530c Rv3531c Rv3540c Rv3541c Rv3542c Rv3543c Rv3544c Rv3545c Rv3546	1.83e-11	4	0	Rv3529c Rv3530c Rv3531c Rv3546	NA	NA	NA	NA	NA	NA	NA	NA	NA	NA	NA	NA
Rv3574	199	TRUE	17	9	Rv3526 Rv3534c Rv3535c Rv3536c Rv3537 Rv3538 Rv3568c Rv3569c Rv3574	6.08e-06	10	Rv3201c Rv3526 Rv3534c Rv3535c Rv3536c Rv3537 Rv3538 Rv3568c Rv3569c Rv3574	3.37e-08	9	0	Rv3526 Rv3534c Rv3535c Rv3536c Rv3537 Rv3538 Rv3568c Rv3569c Rv3574	GO:1901361,GO:0010033,GO:1901700,GO:1901575,GO:0009056	organic cyclic compound catabolic proces...,response to organic substance,response to oxygen-containing compound,organic substance catabolic process,catabolic process	0.00042,0.00080,0.00233,0.00272,0.00317	hypoxia	oxidative stress	cell envelope stress	0.85	0.91	0.86	2.2e-16	2.2e-16	1.1e-11
Rv3574	200	TRUE	15	10	Rv3504 Rv3505 Rv3515c Rv3516 Rv3526 Rv3527 Rv3546 Rv3568c Rv3570c Rv3574	4.68e-08	12	Rv3515c Rv3516 Rv3526 Rv3527 Rv3540c Rv3543c Rv3544c Rv3545c Rv3546 Rv3568c Rv3570c Rv3574	1.19e-12	8	0	Rv3515c Rv3516 Rv3526 Rv3527 Rv3546 Rv3568c Rv3570c Rv3574	GO:0033993,GO:0051704,GO:1901575,GO:0009056,GO:0010033,GO:1901700,GO:0006629	response to lipid,multi-organism process,organic substance catabolic process,catabolic process,response to organic substance,response to oxygen-containing compound,lipid metabolic process	0.00013,0.00042,0.00059,0.00072,0.00166,0.00480,0.00616	oxidative stress	cell envelope stress	hypoxia	0.92	0.88	0.91	2.2e-16	2.2e-13	2.2e-16
Rv3574	246	TRUE	6	5	Rv1161 Rv1162 Rv1163 Rv1164 Rv1527c	1.88e-05	4	Rv1161 Rv1162 Rv1163 Rv1164	0.000492366	4	0	Rv1161 Rv1162 Rv1163 Rv1164	NA	NA	NA	host interactions	NA	NA	0.85	NA	NA	1.5e-05	NA	NA
Rv3574	249	TRUE	7	2	Rv3521 Rv3523	0.0522387	3	Rv3520c Rv3521 Rv3523	0.0206351	2	0.00358	Rv3521 Rv3523	NA	NA	NA	cholesterol	NA	NA	0.9	NA	NA	0.002	NA	NA
Rv3574	305	TRUE	16	8	Rv0551c Rv0552 Rv0553 Rv2796c Rv2797c Rv2798c Rv2799 Rv2800	4.41e-05	3	Rv0551c Rv2799 Rv2800	0.0531803	3	0.00126	Rv0551c Rv2799 Rv2800	NA	NA	NA	cholesterol	NA	NA	0.88	NA	NA	0.02	NA	NA
Rv3574	337	TRUE	18	7	Rv3534c Rv3535c Rv3536c Rv3537 Rv3538 Rv3567c Rv3569c	3.14e-06	11	Rv3529c Rv3530c Rv3531c Rv3534c Rv3535c Rv3536c Rv3537 Rv3538 Rv3567c Rv3569c Rv3571	2.83e-09	7	0	Rv3534c Rv3535c Rv3536c Rv3537 Rv3538 Rv3567c Rv3569c	NA	NA	NA	oxidative stress	cell envelope stress	hypoxia	0.87	0.9	0.87	3.6e-15	7.1e-12	2.2e-16
Rv3574	395	TRUE	19	4	Rv1627c Rv1628c Rv3371 Rv3527	0.0512575	4	Rv1627c Rv1628c Rv3371 Rv3527	0.0423493	4	0.00012	Rv1627c Rv1628c Rv3371 Rv3527	NA	NA	NA	oxidative	NA	NA	0.89	NA	NA	6.7e-16	NA	NA
Rv3574	528	TRUE	17	6	Rv1894c Rv2837c Rv2838c Rv2839c Rv3515c Rv3516	0.00619857	4	Rv1894c Rv2940c Rv3515c Rv3516	0.0423493	3	0.00192	Rv1894c Rv3515c Rv3516	GO:0052173,GO:0052200,GO:0052564,GO:0052572	response to defenses of other organism i...,response to host defenses,response to immune response of other org...,response to host immune response	0.0094,0.0094,0.0094,0.0094	oxidative	NA	NA	0.89	NA	NA	2.2e-16	NA	NA
Rv3574	531	TRUE	11	2	Rv1959c Rv1960c	0.0800017	2	Rv1959c Rv1960c	0.0697415	2	0.00972	Rv1959c Rv1960c	GO:0040008	regulation of growth	0.0047	NA	NA	NA	NA	NA	NA	NA	NA	NA
Rv3765c	380	TRUE	17	5	Rv0114 Rv0115 Rv0388c Rv1985c Rv1986	0.000152988	3	Rv0114 Rv0115 Rv1986	0.0423493	3	0	Rv0114 Rv0115 Rv1986	NA	NA	NA	NA	NA	NA	NA	NA	NA	NA	NA	NA
Rv3765c	507	TRUE	14	3	Rv0095c Rv0114 Rv0115	0.0123858	3	Rv0095c Rv0114 Rv0115	0.0423493	3	0	Rv0095c Rv0114 Rv0115	NA	NA	NA	NA	NA	NA	NA	NA	NA	NA	NA	NA
Rv3849	288	TRUE	16	2	Rv1477 Rv1478	0.0522387	6	Rv0129c Rv1477 Rv1478 Rv1987 Rv2721c Rv2927c	0.0631946	2	0.00966	Rv1477 Rv1478	NA	NA	NA	cholesterol	carbon monoxide stress	NA	0.87	-0.91	NA	0.005	0.01	NA
Rv3855	129	TRUE	9	2	Rv3854c Rv3855	0.00263495	2	Rv3854c Rv3855	1.47e-05	2	0	Rv3854c Rv3855	NA	NA	NA	NA	NA	NA	NA	NA	NA	NA	NA	NA
Rv3855	478	TRUE	8	2	Rv3854c Rv3855	0.00187917	2	Rv3854c Rv3855	1e-05	2	0	Rv3854c Rv3855	NA	NA	NA	NA	NA	NA	NA	NA	NA	NA	NA	NA
Rv3862c	243	TRUE	17	4	Rv3872 Rv3873 Rv3880c Rv3881c	1.08e-07	11	Rv3864 Rv3865 Rv3866 Rv3867 Rv3868 Rv3869 Rv3872 Rv3873 Rv3879c Rv3880c Rv3881c	2e-17	4	0	Rv3872 Rv3873 Rv3880c Rv3881c	NA	NA	NA	cestress	NA	NA	0.86	NA	NA	2.3e-06	NA	NA
Rv3862c	559	TRUE	22	4	Rv3872 Rv3873 Rv3880c Rv3881c	4.26e-07	14	Rv3864 Rv3865 Rv3866 Rv3867 Rv3868 Rv3869 Rv3870 Rv3871 Rv3872 Rv3873 Rv3876 Rv3878 Rv3880c Rv3881c	6.44e-22	4	0	Rv3872 Rv3873 Rv3880c Rv3881c	NA	NA	NA	cestress	NA	NA	0.86	NA	NA	2.3e-06	NA	NA
Rv0022c	99	FALSE	15	2	Rv0029 Rv0030	0.055359	7	Rv0025 Rv0026 Rv0029 Rv0030 Rv0535 Rv1054 Rv1055	0.0423493	2	0.0076	Rv0029 Rv0030	NA	NA	NA	NA	NA	NA	NA	NA	NA	NA	NA	NA
Rv0022c	360	FALSE	17	16	Rv3361c Rv3362c Rv3363c Rv3365c Rv3492c Rv3493c Rv3494c Rv3495c Rv3496c Rv3497c Rv3498c Rv3499c Rv3500c Rv3501c Rv3631 Rv3632	1.59e-23	9	Rv3492c Rv3494c Rv3495c Rv3496c Rv3497c Rv3498c Rv3499c Rv3500c Rv3501c	0.0302186	9	0	Rv3492c Rv3494c Rv3495c Rv3496c Rv3497c Rv3498c Rv3499c Rv3500c Rv3501c	NA	NA	NA	NA	NA	NA	NA	NA	NA	NA	NA	NA
Rv0023	188	FALSE	16	4	Rv3492c Rv3493c Rv3498c Rv3500c	0.050195	13	Rv0199 Rv2062c Rv2228c Rv2230c Rv2231c Rv3262 Rv3362c Rv3363c Rv3365c Rv3492c Rv3493c Rv3498c Rv3500c	0.0121509	4	0.00276	Rv3492c Rv3493c Rv3498c Rv3500c	NA	NA	NA	NA	NA	NA	NA	NA	NA	NA	NA	NA
Rv0023	392	FALSE	15	10	Rv0167 Rv0168 Rv0169 Rv0170 Rv0171 Rv0172 Rv0174 Rv3145 Rv3146 Rv3148	2.35e-07	11	Rv0167 Rv0168 Rv0169 Rv0170 Rv0171 Rv0172 Rv0174 Rv3148 Rv3154 Rv3157 Rv3158	0.0423493	8	0	Rv0167 Rv0168 Rv0169 Rv0170 Rv0171 Rv0172 Rv0174 Rv3148	GO:0044403,GO:0044419,GO:0051704,GO:0044121	symbiosis, encompassing mutualism throug...,interspecies interaction between organis...,multi-organism process,growth of symbiont in host organelle	0.00014,0.00014,0.00036,0.00056	NA	NA	NA	NA	NA	NA	NA	NA	NA
Rv0067c	18	FALSE	18	2	Rv0067c Rv0068	1.13e-05	2	Rv0067c Rv0068	0	2	0	Rv0067c Rv0068	NA	NA	NA	NA	NA	NA	NA	NA	NA	NA	NA	NA
Rv0081	120	FALSE	15	8	Rv2034 Rv2035 Rv2036 Rv2516c Rv2517c Rv3180c Rv3425 Rv3429	0.0244193	8	Rv2034 Rv2035 Rv2036 Rv2516c Rv2517c Rv3180c Rv3189 Rv3334	0.0424064	6	0.00016	Rv2034 Rv2035 Rv2036 Rv2516c Rv2517c Rv3180c	NA	NA	NA	NA	NA	NA	NA	NA	NA	NA	NA	NA
Rv0081	392	FALSE	15	10	Rv0167 Rv0168 Rv0169 Rv0170 Rv0171 Rv0172 Rv0174 Rv3145 Rv3146 Rv3148	0.000702615	12	Rv0168 Rv0169 Rv0170 Rv0171 Rv0172 Rv0174 Rv3145 Rv3146 Rv3148 Rv3154 Rv3157 Rv3158	0.000166182	9	0	Rv0168 Rv0169 Rv0170 Rv0171 Rv0172 Rv0174 Rv3145 Rv3146 Rv3148	GO:0044403,GO:0044419,GO:0051704,GO:0044121	symbiosis, encompassing mutualism throug...,interspecies interaction between organis...,multi-organism process,growth of symbiont in host organelle	0.00014,0.00014,0.00036,0.00056	NA	NA	NA	NA	NA	NA	NA	NA	NA
Rv0081	539	FALSE	11	10	Rv2551c Rv2552c Rv2553c Rv2554c Rv2592c Rv2593c Rv2594c Rv2596 Rv2720 Rv3370c	1.91e-06	5	Rv2551c Rv2592c Rv2593c Rv2594c Rv2894c	0.0872034	4	0.00342	Rv2551c Rv2592c Rv2593c Rv2594c	GO:0006974,GO:0033554,GO:0051716	response to DNA damage stimulus,cellular response to stress,cellular response to stimulus	0.00029,0.00398,0.00514	NA	NA	NA	NA	NA	NA	NA	NA	NA
Rv0302	65	FALSE	16	2	Rv3794 Rv3795	0.0904179	2	Rv3794 Rv3795	0.00143584	2	0.00048	Rv3794 Rv3795	NA	NA	NA	NA	NA	NA	NA	NA	NA	NA	NA	NA
Rv0302	153	FALSE	12	4	Rv1511 Rv1512 Rv1513 Rv3179	0.0121043	3	Rv1511 Rv1512 Rv1513	4.49e-06	3	0	Rv1511 Rv1512 Rv1513	NA	NA	NA	NA	NA	NA	NA	NA	NA	NA	NA	NA
Rv0302	575	FALSE	15	2	Rv3794 Rv3795	0.0813486	2	Rv3794 Rv3795	0.00118903	2	0.00078	Rv3794 Rv3795	NA	NA	NA	NA	NA	NA	NA	NA	NA	NA	NA	NA
Rv0324	7	FALSE	18	7	Rv0212c Rv0213c Rv0214 Rv1985c Rv1986 Rv2516c Rv2517c	0.00541804	10	Rv0214 Rv0654 Rv1364c Rv1985c Rv1986 Rv2516c Rv2517c Rv3237c Rv3617 Rv3618	0.00175252	5	0.00022	Rv0214 Rv1985c Rv1986 Rv2516c Rv2517c	NA	NA	NA	NA	NA	NA	NA	NA	NA	NA	NA	NA
Rv0339c	461	FALSE	16	3	Rv0341 Rv0342 Rv0343	6.4e-05	3	Rv0341 Rv0342 Rv0343	0.000160908	3	0	Rv0341 Rv0342 Rv0343	NA	NA	NA	NA	NA	NA	NA	NA	NA	NA	NA	NA
Rv0465c	101	FALSE	12	3	Rv0464c Rv0465c Rv0466	0.00363639	3	Rv0464c Rv0465c Rv0466	0.000397558	3	0	Rv0464c Rv0465c Rv0466	NA	NA	NA	NA	NA	NA	NA	NA	NA	NA	NA	NA
Rv0465c	593	FALSE	19	3	Rv3138 Rv3139 Rv3140	0.0176599	2	Rv3139 Rv3140	0.0330409	2	0.00106	Rv3139 Rv3140	NA	NA	NA	NA	NA	NA	NA	NA	NA	NA	NA	NA
Rv0494	33	FALSE	12	4	Rv3092c Rv3093c Rv3094c Rv3095	3.99e-05	2	Rv3093c Rv3094c	0.029026	2	0.00034	Rv3093c Rv3094c	NA	NA	NA	NA	NA	NA	NA	NA	NA	NA	NA	NA
Rv0576	449	FALSE	15	2	Rv1520 Rv2336	0.0445027	7	Rv1365c Rv1520 Rv2266 Rv2336 Rv2892c Rv3348 Rv3844	0.0423493	2	0.00228	Rv1520 Rv2336	NA	NA	NA	NA	NA	NA	NA	NA	NA	NA	NA	NA
Rv0576	530	FALSE	16	2	Rv0576 Rv0577	0.0487738	6	Rv0576 Rv0577 Rv1625c Rv2504c Rv2505c Rv2506	0.0641081	2	0.00258	Rv0576 Rv0577	NA	NA	NA	NA	NA	NA	NA	NA	NA	NA	NA	NA
Rv0757	144	FALSE	15	4	Rv0757 Rv1102c Rv1103c Rv1392	0.0120553	6	Rv0757 Rv0758 Rv1102c Rv1103c Rv2526 Rv3878	0.0423493	3	0.00062	Rv0757 Rv1102c Rv1103c	GO:0048518,GO:0048519,GO:0045892,GO:0051253,GO:0045934,GO:0051172,GO:0010629,GO:0010558,GO:2000113,GO:0031327,GO:0009890,GO:0010605,GO:0031324,GO:0045926,GO:0009892,GO:0048523,GO:0045927,GO:0006355,GO:0051252,GO:2001141,GO:0006351,GO:0032774,GO:0010556,GO:0019219,GO:2000112,GO:0016070,GO:0051171,GO:0031326,GO:0050789,GO:0009889,GO:0065007,GO:0010468	positive regulation of biological proces...,negative regulation of biological proces...,negative regulation of transcription, DN...,negative regulation of RNA metabolic pro...,negative regulation of nucleobase-contai...,negative regulation of nitrogen compound...,negative regulation of gene expression,negative regulation of macromolecule bio...,negative regulation of cellular macromol...,negative…	0.00016,0.00040,0.00042,0.00042,0.00065,0.00065,0.00071,0.00078,0.00078,0.00116,0.00125,0.00152,0.00162,0.00215,0.00227,0.00227,0.00251,0.00419,0.00419,0.00419,0.00435,0.00451,0.00572,0.00572,0.00572,0.00591,0.00610,0.00687,0.00705,0.00728,0.00805,0.00902	NA	NA	NA	NA	NA	NA	NA	NA	NA
Rv0757	392	FALSE	15	10	Rv0167 Rv0168 Rv0169 Rv0170 Rv0171 Rv0172 Rv0174 Rv3154 Rv3157 Rv3158	9.45e-11	4	Rv0167 Rv0168 Rv0169 Rv0171	0.0828607	4	0	Rv0167 Rv0168 Rv0169 Rv0171	GO:0044116,GO:0044117,GO:0044110	growth of symbiont involved in interacti...,growth of symbiont in host,growth involved in symbiotic interaction	0.0043,0.0043,0.0045	NA	NA	NA	NA	NA	NA	NA	NA	NA
Rv0767c	81	FALSE	17	6	Rv0526 Rv0529 Rv2047c Rv2048c Rv2761c Rv2762c	0.000171769	2	Rv2047c Rv2048c	0.0675209	2	0.00352	Rv2047c Rv2048c	NA	NA	NA	NA	NA	NA	NA	NA	NA	NA	NA	NA
Rv0767c	98	FALSE	20	2	Rv0902c Rv0903c	0.0800017	2	Rv0902c Rv0903c	0.0811478	2	0.00424	Rv0902c Rv0903c	GO:0044110	growth involved in symbiotic interaction	0.0045	NA	NA	NA	NA	NA	NA	NA	NA	NA
Rv0767c	144	FALSE	15	2	Rv2526 Rv2527	0.0586548	2	Rv2526 Rv2527	0.0595917	2	0.00282	Rv2526 Rv2527	NA	NA	NA	NA	NA	NA	NA	NA	NA	NA	NA	NA
Rv0767c	160	FALSE	17	4	Rv0492c Rv0493c Rv0494 Rv3097c	0.0168977	2	Rv0492c Rv0493c	0.0675209	2	0.00302	Rv0492c Rv0493c	NA	NA	NA	NA	NA	NA	NA	NA	NA	NA	NA	NA
Rv0767c	314	FALSE	17	2	Rv0902c Rv0903c	0.0638109	2	Rv0902c Rv0903c	0.0675209	2	0.00312	Rv0902c Rv0903c	GO:0044110	growth involved in symbiotic interaction	0.0045	NA	NA	NA	NA	NA	NA	NA	NA	NA
Rv1033c	100	FALSE	15	4	Rv0155 Rv0156 Rv0157 Rv2953	0.0744983	3	Rv0155 Rv0156 Rv0157	0.0377541	3	0.00032	Rv0155 Rv0156 Rv0157	NA	NA	NA	NA	NA	NA	NA	NA	NA	NA	NA	NA
Rv1049	392	FALSE	15	10	Rv0167 Rv0168 Rv0169 Rv0170 Rv0171 Rv0172 Rv0174 Rv3154 Rv3157 Rv3158	1.25e-08	6	Rv0168 Rv0169 Rv0170 Rv0171 Rv0172 Rv0174	5.44e-05	6	0	Rv0168 Rv0169 Rv0170 Rv0171 Rv0172 Rv0174	GO:0044403,GO:0044419,GO:0051704,GO:0044121	symbiosis, encompassing mutualism throug...,interspecies interaction between organis...,multi-organism process,growth of symbiont in host organelle	0.00014,0.00014,0.00036,0.00056	NA	NA	NA	NA	NA	NA	NA	NA	NA
Rv1353c	6	FALSE	18	5	Rv0509 Rv0510 Rv1173 Rv1207 Rv1208	0.0811064	4	Rv0509 Rv1173 Rv1207 Rv1208	0.0423493	4	0.00066	Rv0509 Rv1173 Rv1207 Rv1208	NA	NA	NA	NA	NA	NA	NA	NA	NA	NA	NA	NA
Rv1353c	73	FALSE	17	9	Rv0848 Rv0849 Rv0850 Rv1855c Rv1856c Rv1857 Rv1858 Rv1859 Rv1994c	0.00274948	3	Rv1856c Rv1857 Rv1858	0.0501474	3	0.00576	Rv1856c Rv1857 Rv1858	NA	NA	NA	NA	NA	NA	NA	NA	NA	NA	NA	NA
Rv1353c	556	FALSE	12	6	Rv2068c Rv2069 Rv3600c Rv3601c Rv3602c Rv3603c	0.0275446	3	Rv2068c Rv3602c Rv3603c	0.0423493	3	0.00204	Rv2068c Rv3602c Rv3603c	GO:0043603	cellular amide metabolic process	0.00022	NA	NA	NA	NA	NA	NA	NA	NA	NA
Rv1353c	583	FALSE	17	5	Rv1855c Rv1856c Rv1857 Rv1858 Rv1859	0.0699351	3	Rv1856c Rv1857 Rv1858	0.0501474	3	0.0058	Rv1856c Rv1857 Rv1858	NA	NA	NA	NA	NA	NA	NA	NA	NA	NA	NA	NA
Rv1353c	599	FALSE	16	8	Rv3092c Rv3093c Rv3094c Rv3095 Rv3162c Rv3164c Rv3165c Rv3166c	0.00870775	3	Rv3162c Rv3164c Rv3165c	0.0481914	3	0.00468	Rv3162c Rv3164c Rv3165c	NA	NA	NA	NA	NA	NA	NA	NA	NA	NA	NA	NA
Rv1423	98	FALSE	20	4	Rv0153c Rv0154c Rv0687 Rv0688	0.050195	2	Rv0153c Rv0154c	0.0423493	2	0.00128	Rv0153c Rv0154c	NA	NA	NA	NA	NA	NA	NA	NA	NA	NA	NA	NA
Rv1423	314	FALSE	17	4	Rv0153c Rv0154c Rv1633 Rv1634	0.050195	2	Rv0153c Rv0154c	0.0423493	2	0.00074	Rv0153c Rv0154c	NA	NA	NA	NA	NA	NA	NA	NA	NA	NA	NA	NA
Rv1657	271	FALSE	16	6	Rv1652 Rv1653 Rv1654 Rv1655 Rv1656 Rv1658	9.05e-16	7	Rv1652 Rv1653 Rv1654 Rv1655 Rv1656 Rv1658 Rv1659	1.91e-17	6	0	Rv1652 Rv1653 Rv1654 Rv1655 Rv1656 Rv1658	NA	NA	NA	NA	NA	NA	NA	NA	NA	NA	NA	NA
Rv1719	356	FALSE	16	2	Rv0428c Rv0429c	0.050195	2	Rv0428c Rv0429c	0.000859748	2	0.00022	Rv0428c Rv0429c	NA	NA	NA	NA	NA	NA	NA	NA	NA	NA	NA	NA
Rv1719	522	FALSE	18	3	Rv2966c Rv3302c Rv3303c	0.0250863	2	Rv3302c Rv3303c	0.00117393	2	0.00038	Rv3302c Rv3303c	NA	NA	NA	NA	NA	NA	NA	NA	NA	NA	NA	NA
Rv1773c	138	FALSE	16	3	Rv1773c Rv1774 Rv1775	1.6e-07	3	Rv1773c Rv1774 Rv1775	1.05e-05	3	0	Rv1773c Rv1774 Rv1775	NA	NA	NA	NA	NA	NA	NA	NA	NA	NA	NA	NA
Rv1776c	424	FALSE	19	3	Rv0407 Rv0408 Rv0409	0.0487738	5	Rv0407 Rv0408 Rv0409 Rv2349c Rv3711c	8.17e-05	3	0	Rv0407 Rv0408 Rv0409	NA	NA	NA	NA	NA	NA	NA	NA	NA	NA	NA	NA
Rv1846c	405	FALSE	20	3	Rv0523c Rv0524 Rv0525	0.000270955	2	Rv0524 Rv0525	0.0136413	2	0.00072	Rv0524 Rv0525	NA	NA	NA	NA	NA	NA	NA	NA	NA	NA	NA	NA
Rv1846c	496	FALSE	17	2	Rv0527 Rv0528	0.00534395	2	Rv0527 Rv0528	0.00941585	2	0.00046	Rv0527 Rv0528	NA	NA	NA	NA	NA	NA	NA	NA	NA	NA	NA	NA
Rv1990c	17	FALSE	17	3	Rv2469c Rv2470 Rv2471	0.0668123	3	Rv2469c Rv2470 Rv2471	0.0481914	3	0.00026	Rv2469c Rv2470 Rv2471	NA	NA	NA	NA	NA	NA	NA	NA	NA	NA	NA	NA
Rv1990c	587	FALSE	17	5	Rv2469c Rv2470 Rv2471 Rv3309c Rv3310	0.0318934	5	Rv2191 Rv2469c Rv2470 Rv2471 Rv3310	0.00725571	4	0	Rv2469c Rv2470 Rv2471 Rv3310	NA	NA	NA	NA	NA	NA	NA	NA	NA	NA	NA	NA
Rv1994c	7	FALSE	18	2	Rv1985c Rv1986	0.0613674	2	Rv1985c Rv1986	0.0578201	2	0.00266	Rv1985c Rv1986	NA	NA	NA	NA	NA	NA	NA	NA	NA	NA	NA	NA
Rv1994c	81	FALSE	17	2	Rv2361c Rv2362c	0.0592497	2	Rv2361c Rv2362c	0.0531803	2	0.00204	Rv2361c Rv2362c	NA	NA	NA	NA	NA	NA	NA	NA	NA	NA	NA	NA
Rv1994c	287	FALSE	16	2	Rv0069c Rv0070c	0.0580439	2	Rv0069c Rv0070c	0.0491596	2	0.00218	Rv0069c Rv0070c	NA	NA	NA	NA	NA	NA	NA	NA	NA	NA	NA	NA
Rv2011c	26	FALSE	13	6	Rv1492 Rv1493 Rv3075c Rv3076 Rv3077 Rv3078	0.000324274	2	Rv3075c Rv3076	0.085446	2	0.00642	Rv3075c Rv3076	NA	NA	NA	NA	NA	NA	NA	NA	NA	NA	NA	NA
Rv2034	120	FALSE	15	4	Rv2034 Rv2035 Rv2036 Rv3334	0.050195	7	Rv1929c Rv2034 Rv2035 Rv2036 Rv3182 Rv3183 Rv3424c	0.00210006	3	0.00058	Rv2034 Rv2035 Rv2036	NA	NA	NA	NA	NA	NA	NA	NA	NA	NA	NA	NA
Rv2034	530	FALSE	16	6	Rv0576 Rv0577 Rv1624c Rv1625c Rv2505c Rv2506	0.00399791	6	Rv0576 Rv0577 Rv1625c Rv2505c Rv2506 Rv2559c	0.0196525	5	0	Rv0576 Rv0577 Rv1625c Rv2505c Rv2506	NA	NA	NA	NA	NA	NA	NA	NA	NA	NA	NA	NA
Rv2250c	99	FALSE	15	3	Rv0137c Rv0138 Rv0139	0.056964	4	Rv0026 Rv0137c Rv0138 Rv0139	0.0423493	3	0.00054	Rv0137c Rv0138 Rv0139	NA	NA	NA	NA	NA	NA	NA	NA	NA	NA	NA	NA
Rv2250c	107	FALSE	14	3	Rv0196 Rv0197 Rv2250c	0.0544217	7	Rv0196 Rv0197 Rv2249c Rv2250c Rv2251 Rv2252 Rv3831	5.22e-05	3	0.00038	Rv0196 Rv0197 Rv2250c	NA	NA	NA	NA	NA	NA	NA	NA	NA	NA	NA	NA
Rv2324	27	FALSE	13	2	Rv2645 Rv2646	0.0771875	2	Rv2645 Rv2646	0.0106474	2	0.00104	Rv2645 Rv2646	NA	NA	NA	NA	NA	NA	NA	NA	NA	NA	NA	NA
Rv2324	552	FALSE	18	3	Rv2319c Rv2322c Rv3611	0.0586548	2	Rv2319c Rv2322c	0.0224882	2	0.00206	Rv2319c Rv2322c	NA	NA	NA	NA	NA	NA	NA	NA	NA	NA	NA	NA
Rv2506	530	FALSE	16	9	Rv2498c Rv2499c Rv2500c Rv2501c Rv2502c Rv2503c Rv2504c Rv2505c Rv2506	6.71e-19	10	Rv1625c Rv2498c Rv2499c Rv2500c Rv2501c Rv2502c Rv2503c Rv2504c Rv2505c Rv2506	6.06e-19	9	0	Rv2498c Rv2499c Rv2500c Rv2501c Rv2502c Rv2503c Rv2504c Rv2505c Rv2506	NA	NA	NA	NA	NA	NA	NA	NA	NA	NA	NA	NA
Rv2595	304	FALSE	17	2	Rv2595 Rv2596	0	3	Rv2595 Rv2596 Rv2665	0.0521926	2	0	Rv2595 Rv2596	NA	NA	NA	NA	NA	NA	NA	NA	NA	NA	NA	NA
Rv3095	33	FALSE	12	4	Rv3092c Rv3093c Rv3094c Rv3095	0	3	Rv3093c Rv3094c Rv3095	0.0423493	3	0	Rv3093c Rv3094c Rv3095	NA	NA	NA	NA	NA	NA	NA	NA	NA	NA	NA	NA
Rv3095	599	FALSE	16	4	Rv3092c Rv3093c Rv3094c Rv3095	0	3	Rv3093c Rv3094c Rv3095	0.0447746	3	0	Rv3093c Rv3094c Rv3095	NA	NA	NA	NA	NA	NA	NA	NA	NA	NA	NA	NA
Rv3223c	546	FALSE	22	5	Rv1470 Rv1471 Rv1472 Rv3913 Rv3914	1.48e-06	8	Rv0008c Rv1393c Rv1470 Rv1471 Rv1472 Rv2033c Rv3913 Rv3914	0.0606889	5	0	Rv1470 Rv1471 Rv1472 Rv3913 Rv3914	GO:0044763,GO:0044699,GO:0050789,GO:0065007	single-organism cellular process,single-organism process,regulation of biological process,biological regulation	0.00062,0.00092,0.00134,0.00160	NA	NA	NA	NA	NA	NA	NA	NA	NA
Rv3286c	401	FALSE	19	2	Rv3286c Rv3287c	0.00248274	10	Rv0516c Rv0753c Rv0916c Rv1187 Rv1992c Rv2663 Rv3122 Rv3286c Rv3287c Rv3288c	0.0174522	2	0.00062	Rv3286c Rv3287c	GO:0006355,GO:0051252,GO:2001141,GO:0006351,GO:0032774,GO:0010556,GO:0019219,GO:2000112,GO:0016070,GO:0051171,GO:0031326,GO:0009889,GO:0010468,GO:0060255,GO:0010467,GO:0090304,GO:0034654,GO:0080090,GO:0031323,GO:0009059,GO:0034645,GO:0019438,GO:0018130,GO:0019222,GO:1901362,GO:0044271,GO:0050794	regulation of transcription, DNA-depende...,regulation of RNA metabolic process,regulation of RNA biosynthetic process,transcription, DNA-dependent,RNA biosynthetic process,regulation of macromolecule biosynthetic...,regulation of nucleobase-containing comp...,regulation of cellular macromolecule bio...,RNA metabolic process,regulation of nitrogen compound metaboli...,regulation of cellular biosy…	0.0014,0.0014,0.0014,0.0015,0.0015,0.0020,0.0020,0.0020,0.0020,0.0021,0.0024,0.0025,0.0031,0.0036,0.0038,0.0041,0.0043,0.0049,0.0050,0.0055,0.0055,0.0062,0.0066,0.0066,0.0074,0.0075,0.0087	NA	NA	NA	NA	NA	NA	NA	NA	NA
Rv3416	392	FALSE	15	7	Rv0167 Rv0168 Rv0169 Rv0170 Rv0171 Rv0172 Rv0174	4.7e-13	7	Rv0167 Rv0168 Rv0169 Rv0170 Rv3145 Rv3146 Rv3148	0.0517138	4	0	Rv0167 Rv0168 Rv0169 Rv0170	GO:0044119,GO:0044116,GO:0044117,GO:0044110,GO:0052173,GO:0052200,GO:0052564,GO:0052572	growth of symbiont in host cell,growth of symbiont involved in interacti...,growth of symbiont in host,growth involved in symbiotic interaction,response to defenses of other organism i...,response to host defenses,response to immune response of other org...,response to host immune response	0.0018,0.0043,0.0043,0.0045,0.0094,0.0094,0.0094,0.0094	NA	NA	NA	NA	NA	NA	NA	NA	NA
Rv3597c	587	FALSE	17	4	Rv3110 Rv3111 Rv3112 Rv3905c	0.0522387	4	Rv3109 Rv3110 Rv3111 Rv3112	7.5e-05	3	0	Rv3110 Rv3111 Rv3112	GO:0052167,GO:0052306,GO:0002683,GO:0050777,GO:0052561,GO:0052562,GO:0048585,GO:0044413,GO:0051832,GO:0002376,GO:0002682,GO:0006955,GO:0031347,GO:0050776,GO:0052031,GO:0052255,GO:0052552,GO:0052553,GO:0080134,GO:0035821,GO:0044003,GO:0051817,GO:0048583,GO:0006952,GO:0065008,GO:0048519,GO:0052173,GO:0052200,GO:0052564,GO:0052572	modulation by symbiont of host innate im...,modulation by organism of innate immune ...,negative regulation of immune system pro...,negative regulation of immune response,negative regulation by organism of immun...,negative regulation by symbiont of host ...,negative regulation of response to stimu...,avoidance of host defenses,avoidance of defenses of other organism ...,immune system process,reg…	0.00012,0.00012,0.00031,0.00031,0.00031,0.00031,0.00042,0.00077,0.00077,0.00138,0.00138,0.00138,0.00138,0.00138,0.00138,0.00138,0.00138,0.00138,0.00190,0.00196,0.00196,0.00196,0.00209,0.00281,0.00389,0.00546,0.00940,0.00940,0.00940,0.00940	NA	NA	NA	NA	NA	NA	NA	NA	NA
Rv3862c	448	FALSE	15	3	Rv3778c Rv3779 Rv3780	9.31e-06	2	Rv3778c Rv3779	0.0423493	2	0.00014	Rv3778c Rv3779	NA	NA	NA	NA	NA	NA	NA	NA	NA	NA	NA	NA
