# Supplementary material for: A high-resolution network model for global gene regulation in Mycobacterium tuberculosis
Source: Nucleic Acids Res. 2014 Sep 17;42(18):11291–303. doi: 10.1093/nar/gku777 (PMC4191388; doi:10.1093/nar/gku777)
Supplement: SUPPLEMENTARY DATA [file supp_gku777_nar-01898-h-2014-File008.zip › PetersonEJR.Supp.data.file.S5.xlsx]

## Sheet: Sheet1
Additional data file S5. Experiment samples used in condition-specific regulation analysis.
condition.subset	sample	experimentID	PMID
re-aeration	MTB.strain.1254.Ctrl.vs.high.aeration.rep1	4062	12953092
re-aeration	MTB.strain.1254.Ctrl.vs.high.aeration.rep2	4062	12953092
re-aeration	MTB.strain.1254.Ctrl.vs.high.aeration.rep3	4062	12953092
re-aeration	H37Rv.reaeration.for.12hrs.rep.1	4815	20661284
re-aeration	H37Rv.reaeration.for.12hrs.rep.2	4815	20661284
re-aeration	H37Rv.reaeration.for.12hrs.rep.3	4815	20661284
re-aeration	H37Rv.reaeration.for.12hrs.rep.4	4815	20661284
re-aeration	H37Rv.reaeration.for.12hrs.rep.5	4815	20661284
re-aeration	H37Rv.reaeration.for.12hrs.rep.6	4815	20661284
re-aeration	H37Rv.reaeration.for.1hrs.rep.1	4815	20661284
re-aeration	H37Rv.reaeration.for.1hrs.rep.2	4815	20661284
re-aeration	H37Rv.reaeration.for.1hrs.rep.3	4815	20661284
re-aeration	H37Rv.reaeration.for.1hrs.rep.4	4815	20661284
re-aeration	H37Rv.reaeration.for.1hrs.rep.5	4815	20661284
re-aeration	H37Rv.reaeration.for.1hrs.rep.6	4815	20661284
re-aeration	H37Rv.reaeration.for.1hrs.rep.8	4815	20661284
re-aeration	H37Rv.reaeration.for.24hrs.rep.1	4815	20661284
re-aeration	H37Rv.reaeration.for.24hrs.rep.2	4815	20661284
re-aeration	H37Rv.reaeration.for.24hrs.rep.3	4815	20661284
re-aeration	H37Rv.reaeration.for.24hrs.rep.4	4815	20661284
re-aeration	H37Rv.reaeration.for.24hrs.rep.5	4815	20661284
re-aeration	H37Rv.reaeration.for.24hrs.rep.6	4815	20661284
re-aeration	H37Rv.reaeration.for.4hrs.rep.1	4815	20661284
re-aeration	H37Rv.reaeration.for.4hrs.rep.2	4815	20661284
re-aeration	H37Rv.reaeration.for.4hrs.rep.3	4815	20661284
re-aeration	H37Rv.reaeration.for.4hrs.rep.4	4815	20661284
re-aeration	H37Rv.reaeration.for.4hrs.rep.5	4815	20661284
re-aeration	H37Rv.reaeration.for.4hrs.rep.6	4815	20661284
re-aeration	H37Rv.reaeration.for.4hrs.rep.7	4815	20661284
re-aeration	H37Rv.reaeration.for.4hrs.rep.8	4815	20661284
re-aeration	H37Rv.reaeration.for.6hrs.rep.1	4815	20661284
re-aeration	H37Rv.reaeration.for.6hrs.rep.2	4815	20661284
re-aeration	H37Rv.reaeration.for.6hrs.rep.3	4815	20661284
re-aeration	H37Rv.reaeration.for.6hrs.rep.4	4815	20661284
re-aeration	H37Rv.reaeration.for.6hrs.rep.5	4815	20661284
antitubercular	X.109..0.1ug.mL..vs.DMSO..12h..GEO.acc.GSM28050.	4107	15247240
antitubercular	X.109..10ug.mL..DMSO..12h..replicate.2..GEO.acc..GSM28054.	4107	15247240
antitubercular	X.109..10ug.mL..vs.DMSO..12h..replicate.1..GEO.acc..GSM28053.	4107	15247240
antitubercular	X.109..1ug.mL..vs.DMSO..12h..replicate.1..GEO.ac.GSM28051.	4107	15247240
antitubercular	X.109..1ug.mL..vs.DMSO..12h..replicate.2..GEO.acc.GSM28052.	4107	15247240
antitubercular	X10ug.mL..109.DMSO..6h	4107	15247240
antitubercular	X10ug.mL..109vsDMSO..6h	4107	15247240
antitubercular	X10ug.mL..109vsDMSO..6hA	4107	15247240
antitubercular	X1ug.mL..109vsDMSO..6h	4107	15247240
antitubercular	X1ug.mL..109vsDMSO..6hA	4107	15247240
antitubercular	X0.2ug.mL..111891.DMSO..5.5h..1	4107	15247240
antitubercular	X0.2ug.mL..111891.DMSO..5.5h..2	4107	15247240
antitubercular	X0.2ug.mL..111891.DMSO..5.5h..3	4107	15247240
antitubercular	X0.5ug.mL..111891vsDMSO.6h	4107	15247240
antitubercular	X0.5ug.mL..111891vsDMSO.6hA	4107	15247240
antitubercular	X1.ug.mL..111891vsDMSO..6h	4107	15247240
antitubercular	X1ug.mL..111891.DMSO..12h..1	4107	15247240
antitubercular	X1ug.mL..111891.DMSO..12h..2	4107	15247240
antitubercular	X1ug.mL..111891vsDMSO..6h	4107	15247240
antitubercular	X2ug.mL..111891vsDMSO..6h	4107	15247240
antitubercular	X0.5ug.mL..111895vsDMSO..6h	4107	15247240
antitubercular	X0.5ug.mL..111895vsDMSO.6h	4107	15247240
antitubercular	X1ug.mL..111895vsDMSO..6h	4107	15247240
antitubercular	X1ug.mL..111895vsDMSO..6hA	4107	15247240
antitubercular	X2ug.mL..111895vsDMSO..6h	4107	15247240
antitubercular	X2ug.mL..111895vsDMSO..6hA	4107	15247240
antitubercular	X2ug.mL..111895vsDMSO..6hB	4107	15247240
antitubercular	X0.5ug.mL..121940vsDMSO.6h	4107	15247240
antitubercular	X0.5ug.mL..121940vsDMSO.6hA	4107	15247240
antitubercular	X1ug.mL..121940.DMSO..12h	4107	15247240
antitubercular	X2ug.mL..121940vsDMSO..6h	4107	15247240
antitubercular	X2ug.mL..121940vsDMSO..6hA	4107	15247240
antitubercular	X0.5ug.mL..124196vsDMSO..6h	4107	15247240
antitubercular	X0.5ug.mL..124196vsDMSO..6hA	4107	15247240
antitubercular	X1ug.mL..124196vsDMSO..6h	4107	15247240
antitubercular	X1ug.mL..124196vsDMSO..6hA	4107	15247240
antitubercular	X.241..0.1ug.mL..DMSO..12h..1..GEO.acc.GSM28046.	4107	15247240
antitubercular	X.241..10ug.mL..DMSO..12h..1	4107	15247240
antitubercular	X.241..10ug.mL..DMSO..12h..2	4107	15247240
antitubercular	X.241..1ug.mL..DMSO..12h..1	4107	15247240
antitubercular	X10ug.mL..241.DMSO..6h	4107	15247240
antitubercular	X10ug.mL..241vsDMSO..6h	4107	15247240
antitubercular	X1ug.mL..241vsDMSO..6h	4107	15247240
antitubercular	X1ug.mL..241vsDMSO..6hA	4107	15247240
antitubercular	X10ug.mL..59.DMSO..6h	4107	15247240
antitubercular	X10ug.mL..59vsDMSO..6h	4107	15247240
antitubercular	X10ug.mL..59vsDMSO..6hA	4107	15247240
antitubercular	X1ug.mL..59vsDMSO..6h	4107	15247240
antitubercular	X1ug.mL..59vsDMSO..6hA	4107	15247240
antitubercular	X2mM.DTTvsDMSO..6h	4107	15247240
antitubercular	X2mM.DTTvsDMSO..6h.A	4107	15247240
antitubercular	H37Rv.Ctrl.vs.10.ug.ml.garlic.extract.6hrs	4581	19093848
antitubercular	H37Rv.Ctrl.vs.2.ug.ml.garlic.extract.6hrs.rep.1	4581	19093848
antitubercular	H37Rv.Ctrl.vs.2.ug.ml.garlic.extract.6hrs.rep2	4581	19093848
antitubercular	H37Rv.Ctrl.vs.5.ug.ml.garlic.extract.6hrs	4581	19093848
antitubercular	X100uM.Dipyridylvsctrl..6h	4107	15247240
antitubercular	X100uM.DipyridylvsCtrl..6hA	4107	15247240
antitubercular	X200uM.Dipyridylvsctrl..6h	4107	15247240
antitubercular	X200uM.Dipyridylvsctrl..6hA	4107	15247240
antitubercular	X0.5mM.DNP.DMSO..6h	4107	15247240
antitubercular	X1mM.DNP.DMSO..6h..1	4107	15247240
antitubercular	X1mM.DNP.DMSO..6h..2	4107	15247240
antitubercular	X2.5mM.Dinitrophenol.DMSO..6h	4107	15247240
antitubercular	X1mM.DTNBvsDMSO..6h	4107	15247240
antitubercular	X2mM.DTNBvsDMSO	4107	15247240
antitubercular	X10ug.mL.Amikacin.EtOH..6h	4107	15247240
antitubercular	X5ug.mL.AmivsEtOH..6h	4107	15247240
antitubercular	X5ug.mL.AmivsEtOH..6hA	4107	15247240
antitubercular	X0.2mg.mL.AmpvsEtOH..6h	4107	15247240
antitubercular	X0.2mg.mL.AmpvsEtOH..6hA	4107	15247240
antitubercular	X0.2mg.mL.AmpvsEtOH..6hB	4107	15247240
antitubercular	X0.2mg.mL.AmpvsEtOH..6hC	4107	15247240
antitubercular	X0.2mg.ml.Ampicillin.vs.Ethanol.6hrs	4731	20016672
antitubercular	X12.5ug.mL.AntimycinvsDMSO..6h	4107	15247240
antitubercular	X25ug.mL.AntimycinvsDMSO..6h	4107	15247240
antitubercular	X50ug.mLAntimycinAvsDMSO..6h	4107	15247240
antitubercular	X50ug.mLAntimycinAvsDMSO..6hA	4107	15247240
antitubercular	X50ug.mLAntimycinAvsDMSO..6hB	4107	15247240
antitubercular	X10ug.mL.capreomycinvsEtOH..6h	4107	15247240
antitubercular	X10ug.mL.CapvsEtOH..6h	4107	15247240
antitubercular	X5ug.mL.CapvsEtOH..6h	4107	15247240
antitubercular	X5ug.mL.CapvsEtOH..6hA	4107	15247240
antitubercular	X10ug.ml.capreomycin.vs.Ethanol..6hrs	4731	20016672
antitubercular	X5ug.ml.Capreomycin.vs.Ethanol.6hrs.A	4731	20016672
antitubercular	X10uM.CCCP.DMSO..6h	4107	15247240
antitubercular	X50uM.CCCP.DMSO..6h..1	4107	15247240
antitubercular	X50uM.CCCP.DMSO..6h..2	4107	15247240
antitubercular	X50uM.CCCPvsDMSO..6h	4107	15247240
antitubercular	X100ug.mL.Ceph.DMSO..6h	4107	15247240
antitubercular	X100ug.mL.Cephalexin.Ctrl..6h	4107	15247240
antitubercular	X100ug.mL.Cphx.DMSO..6h	4107	15247240
antitubercular	X100ug.mLCephalexinvsEtOH.6h	4107	15247240
antitubercular	X100ug.mLCephalexinvsEtOH.6hA	4107	15247240
antitubercular	X20ug.mL.Cephalexin.Ctrl..6h..1	4107	15247240
antitubercular	X20ug.mL.Cephalexin.Ctrl..6h..2	4107	15247240
antitubercular	X0.5ug.mL.CeruleninvsDMSO..6hA	4107	15247240
antitubercular	X0.5ug.mL.CeruleninvsDMSO..6hB	4107	15247240
antitubercular	X0.5ug.mL.CeruleninvsDMSO..6hC	4107	15247240
antitubercular	X0.32ug.mL.Cerulenin.vs.Ethanol.6hrs.rep.1	4583	19641733
antitubercular	X0.32ug.mL.Cerulenin.vs.Ethanol.6hrs.rep.2	4583	19641733
antitubercular	X0.5ug.mL.Cerulenin.vs.DMSO..6hrs.rep.1	4583	19641733
antitubercular	X0.5ug.mL.Cerulenin.vs.DMSO..6hrs.rep.2	4583	19641733
antitubercular	X0.5ug.mL.Cerulenin.vs.DMSO..6hrs.rep.3	4583	19641733
antitubercular	X0.5ug.mL.Cerulenin.vs.DMSO..6hrs.rep.4	4583	19641733
antitubercular	X0.5ug.mL.Cerulenin.vs.Ethanol..6hrs.rep.1	4583	19641733
antitubercular	X0.5ug.mL.Cerulenin.vs.Ethanol..6hrs.rep.2	4583	19641733
antitubercular	X0.32ug.mL.CervsEtOH..6h	4107	15247240
antitubercular	X0.5ug.mL.CervsEtOH..6h	4107	15247240
antitubercular	X0.5ug.mL.CervsEtOH..6hA	4107	15247240
antitubercular	X0.32ug.mL.CervsEtOH..6hA	4107	15247240
antitubercular	X10ug.mL.ChlorprovsEtOH	4107	15247240
antitubercular	X10ug.mL.ChlorprovsEtOH..6h	4107	15247240
antitubercular	X10ug.mLchlorpromazinevsctrl.6h	4107	15247240
antitubercular	X10ug.mLchlorpromazinevsctrl.6hA	4107	15247240
antitubercular	X20ug.mL.chlorprmz.DMSO..6h..1	4107	15247240
antitubercular	X20ug.mL.chlorprmz.DMSO..6h..2	4107	15247240
antitubercular	X20ug.mL.CPZvsDMSO..6h	4107	15247240
antitubercular	X20ug.mL.CPZvsDMSO..6h.A	4107	15247240
antitubercular	X25ug.mL.CPZvsDMSO..6h.A	4107	15247240
antitubercular	X25ug.mL.CPZvsDMSO..6h.B	4107	15247240
antitubercular	X60ug.mL.ChlorprovsEtOH..6h	4107	15247240
antitubercular	X10ug.mL.clofazimine.DMSO..6h	4107	15247240
antitubercular	X13ug.mL.clfzine.DMSO..6h..1	4107	15247240
antitubercular	X13ug.mL.clfzine.DMSO..6h..2	4107	15247240
antitubercular	X10ug.mL.clotrimvsEtOH..6h	4107	15247240
antitubercular	X10ug.mL.ClotrimvsEtOH..6hA	4107	15247240
antitubercular	X24ug.mL.cltrmazole.DMS..6h..1	4107	15247240
antitubercular	X24ug.mL.cltrmazole.DMS..6h..2	4107	15247240
antitubercular	X24ug.mL.cltrmazole.DMS..6h..3	4107	15247240
antitubercular	X150uM.Deferroxaminevsctrl..6hA	4107	15247240
antitubercular	X150uM.Deferroxaminevsctrl..6hB	4107	15247240
antitubercular	X250uM.DeferroxaminevsDMSO..6h	4107	15247240
antitubercular	X100uM.DCCD.DMSO..6h	4107	15247240
antitubercular	X20uM.DCCD.DMSO..6h..1	4107	15247240
antitubercular	X20uM.DCCD.DMSO..6h..2	4107	15247240
antitubercular	DIPED..100ug.mL..DMSO..12h..1	4107	15247240
antitubercular	DIPED..100ug.mL..DMSO..12h..2	4107	15247240
antitubercular	DIPED..100ug.mL..DMSO..12h..3	4107	15247240
antitubercular	DIPED..50ug.mL..DMSO..12h	4107	15247240
antitubercular	DIPED.10ug.mL.vs.DMSO.12h.1	4107	15247240
antitubercular	DIPED.10ug.mL.vs.DMSO.12h.2	4107	15247240
antitubercular	DIPED.50ug.mL.vs.DMSO.12h.1	4107	15247240
antitubercular	DIPED.50ug.mL.vs.DMSO.12h.2	4107	15247240
antitubercular	DIPED.5ug.mL.vs.DMSO.12h.1	4107	15247240
antitubercular	DIPED.5ug.mL.vs.DMSO.12h.2	4107	15247240
antitubercular	X10ug.mL.EconazolevsEtOH..6h	4107	15247240
antitubercular	X10ug.mL.EconazolevsEtOH..6hA	4107	15247240
antitubercular	X24ug.mL.Econazole.DMSO..6h..1	4107	15247240
antitubercular	X24ug.mL.Econazole.DMSO..6h..2	4107	15247240
antitubercular	X12ug.mLEthionamidevsEtOH.6h	4107	15247240
antitubercular	X12ug.mLEthionamidevsEtOH.6hA	4107	15247240
antitubercular	X40ug.mL.EtavsEtOH..6h	4107	15247240
antitubercular	X40ug.mL.EtavsEtOH..6hA	4107	15247240
antitubercular	MTB1254.control.vs..1.0.ug.ml.Erythromycin.for.2.hr..ref..rep.1	4089	16103351
antitubercular	MTB1254.control.vs..1.0.ug.ml.Erythromycin.for.2.hr..ref..rep.2	4089	16103351
antitubercular	MTB1254.control.vs..1.0.ug.ml.Erythromycin.for.2.hr..ref..rep.3	4089	16103351
antitubercular	MTB1254.control.vs..1.0.ug.ml.Erythromycin.for.2.hr..ref..rep.4	4089	16103351
antitubercular	MTB1254.control.vs..1.0.ug.ml.Erythromycin.for.24.hr..ref..rep.1	4089	16103351
antitubercular	MTB1254.control.vs..1.0.ug.ml.Erythromycin.for.24.hr..ref..rep.2	4089	16103351
antitubercular	MTB1254.control.vs..1.0.ug.ml.Erythromycin.for.24.hr..ref..rep.3	4089	16103351
antitubercular	MTB1254.control.vs..1.0.ug.ml.Erythromycin.for.24.hr..ref..rep.4	4089	16103351
antitubercular	MTB1254.control.vs..1.0.ug.ml.Erythromycin.for.24.hr..ref..rep.5	4089	16103351
antitubercular	MTB1254.ethanol.vs..0.5.ug.ml.Erythromycin.for.15.min.rep.1	4089	16103351
antitubercular	MTB1254.ethanol.vs..0.5.ug.ml.Erythromycin.for.15.min.rep.2	4089	16103351
antitubercular	MTB1254.ethanol.vs..0.5.ug.ml.Erythromycin.for.15.min.rep.3	4089	16103351
antitubercular	MTB1254.ethanol.vs..0.5.ug.ml.Erythromycin.for.15.min.rep.4	4089	16103351
antitubercular	MTB1254.ethanol.vs..0.5.ug.ml.Erythromycin.for.30.min.rep.1	4089	16103351
antitubercular	MTB1254.ethanol.vs..0.5.ug.ml.Erythromycin.for.30.min.rep.2	4089	16103351
antitubercular	MTB1254.ethanol.vs..0.5.ug.ml.Erythromycin.for.30.min.rep.3	4089	16103351
antitubercular	MTB1254.ethanol.vs..0.5.ug.ml.Erythromycin.for.30.min.rep.4	4089	16103351
antitubercular	MTB1254.ethanol.vs..1.0.ug.ml.Erythromycin.for.15.min.rep.1	4089	16103351
antitubercular	MTB1254.ethanol.vs..1.0.ug.ml.Erythromycin.for.15.min.rep.2	4089	16103351
antitubercular	MTB1254.ethanol.vs..1.0.ug.ml.Erythromycin.for.15.min.rep.3	4089	16103351
antitubercular	MTB1254.ethanol.vs..1.0.ug.ml.Erythromycin.for.15.min.rep.4	4089	16103351
antitubercular	MTB1254.ethanol.vs..1.0.ug.ml.Erythromycin.for.30.min.rep.1	4089	16103351
antitubercular	MTB1254.ethanol.vs..1.0.ug.ml.Erythromycin.for.30.min.rep.2	4089	16103351
antitubercular	MTB1254.ethanol.vs..1.0.ug.ml.Erythromycin.for.30.min.rep.3	4089	16103351
antitubercular	MTB1254.ethanol.vs..1.0.ug.ml.Erythromycin.for.30.min.rep.4	4089	16103351
antitubercular	MTB1254.ethanol.vs..100.ug.ml.Erythromycin.for.15.min.rep.1	4089	16103351
antitubercular	MTB1254.ethanol.vs..100.ug.ml.Erythromycin.for.15.min.rep.2	4089	16103351
antitubercular	MTB1254.ethanol.vs..100.ug.ml.Erythromycin.for.15.min.rep.3	4089	16103351
antitubercular	MTB1254.ethanol.vs..100.ug.ml.Erythromycin.for.15.min.rep.4	4089	16103351
antitubercular	MTB1254.ethanol.vs..100.ug.ml.Erythromycin.for.30.min.rep.1	4089	16103351
antitubercular	MTB1254.ethanol.vs..100.ug.ml.Erythromycin.for.30.min.rep.2	4089	16103351
antitubercular	MTB1254.ethanol.vs..100.ug.ml.Erythromycin.for.30.min.rep.3	4089	16103351
antitubercular	MTB1254.ethanol.vs..100.ug.ml.Erythromycin.for.30.min.rep.4	4089	16103351
antitubercular	MTB1254.ethanol.vs..25.ug.ml.Erythromycin.for.15.min.rep.1	4089	16103351
antitubercular	MTB1254.ethanol.vs..25.ug.ml.Erythromycin.for.15.min.rep.2	4089	16103351
antitubercular	MTB1254.ethanol.vs..25.ug.ml.Erythromycin.for.15.min.rep.3	4089	16103351
antitubercular	MTB1254.ethanol.vs..25.ug.ml.Erythromycin.for.15.min.rep.4	4089	16103351
antitubercular	MTB1254.ethanol.vs..25.ug.ml.Erythromycin.for.30.min.rep.1	4089	16103351
antitubercular	MTB1254.ethanol.vs..25.ug.ml.Erythromycin.for.30.min.rep.2	4089	16103351
antitubercular	MTB1254.ethanol.vs..25.ug.ml.Erythromycin.for.30.min.rep.3	4089	16103351
antitubercular	MTB1254.ethanol.vs..25.ug.ml.Erythromycin.for.30.min.rep.4	4089	16103351
antitubercular	MTB1254.ethanol.vs..5.0.ug.ml.Erythromycin.for.15.min.rep.1	4089	16103351
antitubercular	MTB1254.ethanol.vs..5.0.ug.ml.Erythromycin.for.15.min.rep.2	4089	16103351
antitubercular	MTB1254.ethanol.vs..5.0.ug.ml.Erythromycin.for.15.min.rep.3	4089	16103351
antitubercular	MTB1254.ethanol.vs..5.0.ug.ml.Erythromycin.for.15.min.rep.4	4089	16103351
antitubercular	MTB1254.ethanol.vs..5.0.ug.ml.Erythromycin.for.30.min.rep.1	4089	16103351
antitubercular	MTB1254.ethanol.vs..5.0.ug.ml.Erythromycin.for.30.min.rep.2	4089	16103351
antitubercular	MTB1254.ethanol.vs..5.0.ug.ml.Erythromycin.for.30.min.rep.3	4089	16103351
antitubercular	MTB1254.ethanol.vs..5.0.ug.ml.Erythromycin.for.30.min.rep.4	4089	16103351
antitubercular	EMB..10ug.mL..DMSO..12h	4107	15247240
antitubercular	EMB.10ug.mL.vs.DMSO.12h.1	4107	15247240
antitubercular	EMB.10ug.mL.vs.DMSO.12h.2	4107	15247240
antitubercular	EMB.10ug.mL.vs.DMSO.12h.3	4107	15247240
antitubercular	EMB.10ug.mL.vs.DMSO.12h.4	4107	15247240
antitubercular	X10ug.mL.EMBvsDMSO..6h	4107	15247240
antitubercular	X10ug.mL.EMBvsDMSO..6hA	4107	15247240
antitubercular	X20ug.mL.ethambutol.DMSO	4107	15247240
antitubercular	X10ug.ml.Ethambutol.vs.DMSO.12hrs.3	4731	20016672
antitubercular	X12ug.ml.Ethionamide.vs.Ethanol.6hrs.rep.1	4583	19641733
antitubercular	X12ug.ml.Ethionamide.vs.Ethanol.6hrs.rep.2	4583	19641733
antitubercular	X40ug.ml.Ethionamide.vs.Ethanol.6hrs.rep.1	4583	19641733
antitubercular	X40ug.ml.Ethionamide.vs.Ethanol.6hrs.rep.2	4583	19641733
antitubercular	X0.2ug.mL.INH.EtOH..6h	4107	15247240
antitubercular	X0.4ug.mL.INHvsEtOH..6h	4107	15247240
antitubercular	X0.4ug.mL.INHvsEtOH..6hA	4107	15247240
antitubercular	X0.2ug.ml.Isoniazid.vs.Ethanol.6hrs.rep.1	4583	19641733
antitubercular	X0.2ug.ml.Isoniazid.vs.Ethanol.6hrs.rep.2	4583	19641733
antitubercular	X0.2ug.ml.Isoniazid.vs.Ethanol.6hrs.rep.3	4583	19641733
antitubercular	H37Rv.ctrl.vs.1ug.ml.Isoniazid.for.2hrs.rep.1	4799	18156607
antitubercular	H37Rv.ctrl.vs.1ug.ml.Isoniazid.for.2hrs.rep.2	4799	18156607
antitubercular	H37Rv.ctrl.vs.1ug.ml.Isoniazid.for.2hrs.rep.3	4799	18156607
antitubercular	H37Rv.ctrl.vs.1ug.ml.Isoniazid.for.6hrs.rep.1	4799	18156607
antitubercular	H37Rv.ctrl.vs.1ug.ml.Isoniazid.for.6hrs.rep.2	4799	18156607
antitubercular	H37Rv.ctrl.vs.1ug.ml.Isoniazid.for.6hrs.rep.3	4799	18156607
antitubercular	H37Rv.KatG.null..ctrl.vs.1ug.ml.Isoniazid.for.2hrs.rep.1	4799	18156607
antitubercular	H37Rv.KatG.null..ctrl.vs.1ug.ml.Isoniazid.for.2hrs.rep.2	4799	18156607
antitubercular	H37Rv.KatG.null..ctrl.vs.1ug.ml.Isoniazid.for.2hrs.rep.3	4799	18156607
antitubercular	H37Rv.mouse.hallow.fiber..ctrl.vs.25mg.kg.Isoniazid.3rd.dose.6hrs.rep.1	4799	18156607
antitubercular	H37Rv.mouse.hallow.fiber..ctrl.vs.25mg.kg.Isoniazid.3rd.dose.6hrs.rep.2	4799	18156607
antitubercular	H37Rv.nutrient.starved..ctrl.vs.1ug.ml.Isoniazid.for.2hrs.rep.1	4799	18156607
antitubercular	H37Rv.nutrient.starved..ctrl.vs.1ug.ml.Isoniazid.for.2hrs.rep.2	4799	18156607
antitubercular	X10ug.mL.LevovsEtOH..6h	4107	15247240
antitubercular	X10ug.mL.LevovsEtOH..6hA	4107	15247240
antitubercular	X10ug.mL.menadionevsDMSO..6h	4107	15247240
antitubercular	X10ug.mLmdn.0.1mMGSNO.DMSO..2	4107	15247240
antitubercular	X10ug.mLmnd.Dubos.vsDMSO.6h	4107	15247240
antitubercular	X6ug.mL.MenadionevsDMSO..6h	4107	15247240
antitubercular	X2mMb.mercaptoethanolvsDMSO.6h	4107	15247240
antitubercular	X10ug.mL.methoxatinvsDMSO..6h.A	4107	15247240
antitubercular	X10ug.mLMethoxatinvsDMSO.6h	4107	15247240
antitubercular	X20ug.mL.methoxatinvsDMSO..6h	4107	15247240
antitubercular	X50uM.NigericinvsDMSO..6h	4107	15247240
antitubercular	X50uM.NigericinvsDMSO..6h.A	4107	15247240
antitubercular	X10ug.mL.Nvb.DMSO..6h..1	4107	15247240
antitubercular	X10ug.mL.Nvb.DMSO..6h..2	4107	15247240
antitubercular	X10ug.mL.Nvb.DMSO..6h..3	4107	15247240
antitubercular	X10ug.mL.OfloxvsDMSO..6h	4107	15247240
antitubercular	X10ug.mL.OfloxvsDMSO..6hA	4107	15247240
antitubercular	X5ug.mL.OfloxvsEtOH..6h	4107	15247240
antitubercular	X5ug.mL.OfloxvsEtOH..6hA	4107	15247240
antitubercular	X4ug.mLNaturalcompoundvsDMSO.6h	4107	15247240
antitubercular	X9ug.mLAscidideminNpvsDMSO.6h	4107	15247240
antitubercular	X9ug.mLAscidideminNpvsDMSO.6hA	4107	15247240
antitubercular	X9ug.mLNaturalproductvsDMSO.6h	4107	15247240
antitubercular	X10ug.mL.PA.1vsDMSO..6h	4107	15247240
antitubercular	X10ug.mL.PA.1vsDMSO..6hA	4107	15247240
antitubercular	X10ug.mL.PA.1vsDMSO..6hB	4107	15247240
antitubercular	X50ug.mL.PA.1vsDMSO..6h	4107	15247240
antitubercular	X10ug.mL.PA.21vsDMSO..6h	4107	15247240
antitubercular	X10ug.mL.PA.21vsDMSO..6hA	4107	15247240
antitubercular	X50ug.mL.PA.21vsDMSO..6h	4107	15247240
antitubercular	X50ug.mL.PA.21vsDMSO..6hA	4107	15247240
antitubercular	X0.2ug.mL.PA824.DMSO..6h..1	4107	15247240
antitubercular	X0.2ug.mL.PA824.DMSO..6h..2	4107	15247240
antitubercular	X0.4ug.mL.PA824.DMSO..6h..1	4107	15247240
antitubercular	X0.4ug.mL.PA824.DMSO..6h..2	4107	15247240
antitubercular	X0.4ug.mL.PA824.DMSO..6h..3	4107	15247240
antitubercular	X0.4ug.mL.PA824.DMSO..6h..4	4107	15247240
antitubercular	X2ug.mL.PA824.DMSO..6h..1	4107	15247240
antitubercular	X2ug.mL.PA824.DMSO..6h..2	4107	15247240
antitubercular	X0.2ug.ml.PA.824.vs.DMSO.6hrs.rep.1	4583	19641733
antitubercular	X0.2ug.ml.PA.824.vs.DMSO.6hrs.rep.2	4583	19641733
antitubercular	X0.4ug.ml.PA.824.vs.DMSO.6hrs.rep.1	4583	19641733
antitubercular	X0.4ug.ml.PA.824.vs.DMSO.6hrs.rep.2	4583	19641733
antitubercular	X0.4ug.ml.PA.824.vs.DMSO.6hrs.rep.3	4583	19641733
antitubercular	X0.4ug.ml.PA.824.vs.DMSO.6hrs.rep.4	4583	19641733
antitubercular	X2ug.ml.PA.824.vs.DMSO.6hrs.rep.1	4583	19641733
antitubercular	X2ug.ml.PA.824.vs.DMSO.6hrs.rep.2	4583	19641733
antitubercular	X20ug.mL.Prcp.6776.DMSO..6h..1	4107	15247240
antitubercular	X20ug.mL.Procept.6776vsDMSO..6h	4107	15247240
antitubercular	X20ug.mL.Procept6776vsDMSO..6h	4107	15247240
antitubercular	X20ug.mL.Prcp.6778.DMSO..6h..1	4107	15247240
antitubercular	X20ug.mL.Prcp.6778.DMSO..6h..2	4107	15247240
antitubercular	X20ug.mLProcept6778vsDMSO.6h	4107	15247240
antitubercular	X20ug.mLProcept6778vsDMSO.6hA	4107	15247240
antitubercular	X20ug.mLProcept6778vsDMSO.6hB	4107	15247240
antitubercular	X30ug.mLProcept6776vsDMSO.6h	4107	15247240
antitubercular	X30ug.mLProcept6776vsDMSO.6hA	4107	15247240
antitubercular	X40ug.mLProcept6778vsDMSO.6h	4107	15247240
antitubercular	X40ug.mLProcept6778vsDMSO.6hA	4107	15247240
antitubercular	X5ug.mLProcept.6778vsDMSO.6h	4107	15247240
antitubercular	X5ug.mLProcept.6778vsDMSO.6hA	4107	15247240
antitubercular	H37Rv.whiB7.null.ethanol.vs..1.0.ug.ml.Tetracyclin.for.15.min.rep.1	4089	16103351
antitubercular	H37Rv.whiB7.null.ethanol.vs..1.0.ug.ml.Tetracyclin.for.15.min.rep.2	4089	16103351
antitubercular	H37Rv.whiB7.null.ethanol.vs..1.0.ug.ml.Tetracyclin.for.15.min.rep.3	4089	16103351
antitubercular	H37Rv.whiB7.null.ethanol.vs..1.0.ug.ml.Tetracyclin.for.15.min.rep.4	4089	16103351
antitubercular	H37Rv.whiB7.null.ethanol.vs..1.0.ug.ml.Tetracyclin.for.2.hr.rep.1	4089	16103351
antitubercular	H37Rv.whiB7.null.ethanol.vs..1.0.ug.ml.Tetracyclin.for.2.hr.rep.2	4089	16103351
antitubercular	H37Rv.whiB7.null.ethanol.vs..1.0.ug.ml.Tetracyclin.for.2.hr.rep.3	4089	16103351
antitubercular	H37Rv.whiB7.null.ethanol.vs..1.0.ug.ml.Tetracyclin.for.2.hr.rep.4	4089	16103351
antitubercular	H37Rv.whiB7.null.ethanol.vs..1.0.ug.ml.Tetracyclin.for.24.hr.rep.1	4089	16103351
antitubercular	H37Rv.whiB7.null.ethanol.vs..1.0.ug.ml.Tetracyclin.for.24.hr.rep.2	4089	16103351
antitubercular	H37Rv.whiB7.null.ethanol.vs..1.0.ug.ml.Tetracyclin.for.24.hr.rep.3	4089	16103351
antitubercular	H37Rv.whiB7.null.ethanol.vs..1.0.ug.ml.Tetracyclin.for.24.hr.rep.4	4089	16103351
antitubercular	Rif.0.5ug.mL.vsDMSO.2.5h	4107	15247240
antitubercular	Rif.0.5ug.mL.vsDMSO.2.5hA	4107	15247240
antitubercular	Rif.5ug.mL.vsDMSO.2.5h	4107	15247240
antitubercular	Rif.5ug.mL.vsDMSO.2.5hA	4107	15247240
antitubercular	X0.2ug.mL.RifvsDMSO..6h	4107	15247240
antitubercular	X0.2ug.mL.RifvsDMSO..6hA	4107	15247240
antitubercular	X5ug.ml.Rifampicin.vs.DMSO.2.5hrs	4731	20016672
antitubercular	X0.1ug.mL.RifpvsEtOH..6h	4107	15247240
antitubercular	X0.1ug.mL.RifpvsEtOH..6hA	4107	15247240
antitubercular	X0.5ug.mLRifapentinevsEtOH.6h	4107	15247240
antitubercular	X0.5ug.mLRifapentinevsEtOH.6hA	4107	15247240
antitubercular	X10ug.mL.RoxvsEtOH..6h	4107	15247240
antitubercular	X10ug.mL.RoxvsEtOH..6hA	4107	15247240
antitubercular	X30ug.mL.RoxvsEtOH..6h	4107	15247240
antitubercular	X30ug.mL.RoxvsEtOH..6hA	4107	15247240
antitubercular	X50ug.mL.RoxvsEtOH..6h	4107	15247240
antitubercular	X50ug.mL.RoxvsEtOH..6hA	4107	15247240
antitubercular	X0.2mM.NaN3.DMSO	4107	15247240
antitubercular	X0.4mM.NaN3.DMSO	4107	15247240
antitubercular	X0.4mM.NaN3vsDMSO..4h	4107	15247240
antitubercular	X0.4mM.NaN3vsDMSO..4h.A	4107	15247240
antitubercular	MTB1254.control.vs..0.5.ug.ml.Streptomycin.for.15.min.rep.1	4089	16103351
antitubercular	MTB1254.control.vs..0.5.ug.ml.Streptomycin.for.15.min.rep.2	4089	16103351
antitubercular	MTB1254.control.vs..0.5.ug.ml.Streptomycin.for.15.min.rep.3	4089	16103351
antitubercular	MTB1254.control.vs..0.5.ug.ml.Streptomycin.for.15.min.rep.4	4089	16103351
antitubercular	MTB1254.control.vs..0.5.ug.ml.Streptomycin.for.15.min.rep.5	4089	16103351
antitubercular	MTB1254.control.vs..1.0.ug.ml.Streptomycin.for.15.min.rep.1	4089	16103351
antitubercular	MTB1254.control.vs..1.0.ug.ml.Streptomycin.for.15.min.rep.2	4089	16103351
antitubercular	MTB1254.control.vs..1.0.ug.ml.Streptomycin.for.15.min.rep.3	4089	16103351
antitubercular	MTB1254.control.vs..1.0.ug.ml.Streptomycin.for.15.min.rep.4	4089	16103351
antitubercular	MTB1254.control.vs..1.0.ug.ml.Streptomycin.for.15.min.rep.5	4089	16103351
antitubercular	MTB1254.control.vs..1.0.ug.ml.Streptomycin.for.2.hr..ref..rep.1	4089	16103351
antitubercular	MTB1254.control.vs..1.0.ug.ml.Streptomycin.for.2.hr..ref..rep.2	4089	16103351
antitubercular	MTB1254.control.vs..1.0.ug.ml.Streptomycin.for.2.hr..ref..rep.3	4089	16103351
antitubercular	MTB1254.control.vs..1.0.ug.ml.Streptomycin.for.2.hr..ref..rep.4	4089	16103351
antitubercular	MTB1254.control.vs..1.0.ug.ml.Streptomycin.for.24.hr..ref..rep.1	4089	16103351
antitubercular	MTB1254.control.vs..1.0.ug.ml.Streptomycin.for.24.hr..ref..rep.2	4089	16103351
antitubercular	MTB1254.control.vs..1.0.ug.ml.Streptomycin.for.24.hr..ref..rep.3	4089	16103351
antitubercular	MTB1254.control.vs..1.0.ug.ml.Streptomycin.for.24.hr..ref..rep.4	4089	16103351
antitubercular	MTB1254.control.vs..100.ug.ml.Streptomycin.for.15.min.rep.1	4089	16103351
antitubercular	MTB1254.control.vs..100.ug.ml.Streptomycin.for.15.min.rep.2	4089	16103351
antitubercular	MTB1254.control.vs..100.ug.ml.Streptomycin.for.15.min.rep.3	4089	16103351
antitubercular	MTB1254.control.vs..100.ug.ml.Streptomycin.for.15.min.rep.4	4089	16103351
antitubercular	MTB1254.control.vs..25.ug.ml.Streptomycin.for.15.min.rep.1	4089	16103351
antitubercular	MTB1254.control.vs..25.ug.ml.Streptomycin.for.15.min.rep.2	4089	16103351
antitubercular	MTB1254.control.vs..25.ug.ml.Streptomycin.for.15.min.rep.3	4089	16103351
antitubercular	MTB1254.control.vs..25.ug.ml.Streptomycin.for.15.min.rep.4	4089	16103351
antitubercular	MTB1254.control.vs..5.0.ug.ml.Streptomycin.for.15.min.rep.1	4089	16103351
antitubercular	MTB1254.control.vs..5.0.ug.ml.Streptomycin.for.15.min.rep.2	4089	16103351
antitubercular	MTB1254.control.vs..5.0.ug.ml.Streptomycin.for.15.min.rep.3	4089	16103351
antitubercular	MTB1254.control.vs..5.0.ug.ml.Streptomycin.for.15.min.rep.4	4089	16103351
antitubercular	X2ug.mL.SMvsEtOH..6h	4107	15247240
antitubercular	X2ug.mL.SMvsEtOH..6hA	4107	15247240
antitubercular	X5ug.mLStreptomycinvsEtOH.6h	4107	15247240
antitubercular	X5ug.mLStreptomycinvsEtOH.6hA	4107	15247240
antitubercular	X5ug.ml.Streptomycin.vs.Ethanol.6hrs	4731	20016672
antitubercular	MTB1254.ethanol.vs..0.5.ug.ml.Tetracyclin.for.15.min.rep.1	4089	16103351
antitubercular	MTB1254.ethanol.vs..0.5.ug.ml.Tetracyclin.for.15.min.rep.2	4089	16103351
antitubercular	MTB1254.ethanol.vs..0.5.ug.ml.Tetracyclin.for.15.min.rep.3	4089	16103351
antitubercular	MTB1254.ethanol.vs..0.5.ug.ml.Tetracyclin.for.15.min.rep.4	4089	16103351
antitubercular	MTB1254.ethanol.vs..0.5.ug.ml.Tetracyclin.for.30.min.rep.1	4089	16103351
antitubercular	MTB1254.ethanol.vs..0.5.ug.ml.Tetracyclin.for.30.min.rep.2	4089	16103351
antitubercular	MTB1254.ethanol.vs..0.5.ug.ml.Tetracyclin.for.30.min.rep.3	4089	16103351
antitubercular	MTB1254.ethanol.vs..0.5.ug.ml.Tetracyclin.for.30.min.rep.4	4089	16103351
antitubercular	MTB1254.ethanol.vs..1.0.ug.ml.Tetracyclin.for.15.min.rep.1	4089	16103351
antitubercular	MTB1254.ethanol.vs..1.0.ug.ml.Tetracyclin.for.15.min.rep.2	4089	16103351
antitubercular	MTB1254.ethanol.vs..1.0.ug.ml.Tetracyclin.for.15.min.rep.3	4089	16103351
antitubercular	MTB1254.ethanol.vs..1.0.ug.ml.Tetracyclin.for.15.min.rep.4	4089	16103351
antitubercular	MTB1254.ethanol.vs..1.0.ug.ml.Tetracyclin.for.2.hr.rep.1	4089	16103351
antitubercular	MTB1254.ethanol.vs..1.0.ug.ml.Tetracyclin.for.2.hr.rep.2	4089	16103351
antitubercular	MTB1254.ethanol.vs..1.0.ug.ml.Tetracyclin.for.2.hr.rep.3	4089	16103351
antitubercular	MTB1254.ethanol.vs..1.0.ug.ml.Tetracyclin.for.2.hr.rep.4	4089	16103351
antitubercular	MTB1254.ethanol.vs..1.0.ug.ml.Tetracyclin.for.24.hr.rep.1	4089	16103351
antitubercular	MTB1254.ethanol.vs..1.0.ug.ml.Tetracyclin.for.24.hr.rep.2	4089	16103351
antitubercular	MTB1254.ethanol.vs..1.0.ug.ml.Tetracyclin.for.24.hr.rep.3	4089	16103351
antitubercular	MTB1254.ethanol.vs..1.0.ug.ml.Tetracyclin.for.24.hr.rep.4	4089	16103351
antitubercular	MTB1254.ethanol.vs..1.0.ug.ml.Tetracyclin.for.30.min.rep.1	4089	16103351
antitubercular	MTB1254.ethanol.vs..1.0.ug.ml.Tetracyclin.for.30.min.rep.2	4089	16103351
antitubercular	MTB1254.ethanol.vs..1.0.ug.ml.Tetracyclin.for.30.min.rep.3	4089	16103351
antitubercular	MTB1254.ethanol.vs..1.0.ug.ml.Tetracyclin.for.30.min.rep.4	4089	16103351
antitubercular	MTB1254.ethanol.vs..100.ug.ml.Tetracyclin.for.15.min.rep.1	4089	16103351
antitubercular	MTB1254.ethanol.vs..100.ug.ml.Tetracyclin.for.15.min.rep.2	4089	16103351
antitubercular	MTB1254.ethanol.vs..100.ug.ml.Tetracyclin.for.15.min.rep.3	4089	16103351
antitubercular	MTB1254.ethanol.vs..100.ug.ml.Tetracyclin.for.15.min.rep.4	4089	16103351
antitubercular	MTB1254.ethanol.vs..100.ug.ml.Tetracyclin.for.30.min.rep.1	4089	16103351
antitubercular	MTB1254.ethanol.vs..100.ug.ml.Tetracyclin.for.30.min.rep.2	4089	16103351
antitubercular	MTB1254.ethanol.vs..100.ug.ml.Tetracyclin.for.30.min.rep.3	4089	16103351
antitubercular	MTB1254.ethanol.vs..100.ug.ml.Tetracyclin.for.30.min.rep.4	4089	16103351
antitubercular	MTB1254.ethanol.vs..25.ug.ml.Tetracyclin.for.15.min.rep.1	4089	16103351
antitubercular	MTB1254.ethanol.vs..25.ug.ml.Tetracyclin.for.15.min.rep.2	4089	16103351
antitubercular	MTB1254.ethanol.vs..25.ug.ml.Tetracyclin.for.15.min.rep.3	4089	16103351
antitubercular	MTB1254.ethanol.vs..25.ug.ml.Tetracyclin.for.15.min.rep.4	4089	16103351
antitubercular	MTB1254.ethanol.vs..25.ug.ml.Tetracyclin.for.30.min.rep.1	4089	16103351
antitubercular	MTB1254.ethanol.vs..25.ug.ml.Tetracyclin.for.30.min.rep.2	4089	16103351
antitubercular	MTB1254.ethanol.vs..25.ug.ml.Tetracyclin.for.30.min.rep.3	4089	16103351
antitubercular	MTB1254.ethanol.vs..25.ug.ml.Tetracyclin.for.30.min.rep.4	4089	16103351
antitubercular	MTB1254.ethanol.vs..5.0.ug.ml.Tetracyclin.for.15.min.rep.1	4089	16103351
antitubercular	MTB1254.ethanol.vs..5.0.ug.ml.Tetracyclin.for.15.min.rep.2	4089	16103351
antitubercular	MTB1254.ethanol.vs..5.0.ug.ml.Tetracyclin.for.15.min.rep.3	4089	16103351
antitubercular	MTB1254.ethanol.vs..5.0.ug.ml.Tetracyclin.for.15.min.rep.4	4089	16103351
antitubercular	MTB1254.ethanol.vs..5.0.ug.ml.Tetracyclin.for.30.min.rep.1	4089	16103351
antitubercular	MTB1254.ethanol.vs..5.0.ug.ml.Tetracyclin.for.30.min.rep.2	4089	16103351
antitubercular	MTB1254.ethanol.vs..5.0.ug.ml.Tetracyclin.for.30.min.rep.3	4089	16103351
antitubercular	MTB1254.ethanol.vs..5.0.ug.ml.Tetracyclin.for.30.min.rep.4	4089	16103351
antitubercular	X10ug.mL.TetvsEtOH..6h	4107	15247240
antitubercular	X10ug.mL.TetvsEtOH..6hA	4107	15247240
antitubercular	X5ug.mL.TetvsEtOH..6h	4107	15247240
antitubercular	X0.13mg.mL.TLMvsDMSO..6h	4107	15247240
antitubercular	X0.13mg.mL.TLMvsDMSO..6hA	4107	15247240
antitubercular	X0.2mg.mL.TLMvsEtOH..6h	4107	15247240
antitubercular	X0.2mg.mL.TLMvsEtOH..6hA	4107	15247240
antitubercular	X130ug.mL.TLMvsDMSO..6h	4107	15247240
antitubercular	X130ug.mL.TLMvsDMSO..6hA	4107	15247240
antitubercular	X0.13mg.ml.TLM.vs.DMSO.6hrs.rep.1	4583	19641733
antitubercular	X0.13mg.ml.TLM.vs.DMSO.6hrs.rep.2	4583	19641733
antitubercular	X0.2mg.ml.TLM.vs.Ethanol.6hrs.rep.1	4583	19641733
antitubercular	X0.2mg.ml.TLM.vs.Ethanol.6hrs.rep.2	4583	19641733
antitubercular	X130ug.ml.TLM.vs.DMSO.6hrs.rep.1	4583	19641733
antitubercular	X130ug.ml.TLM.vs.DMSO.6hrs.rep.2	4583	19641733
antitubercular	X10ug.mL.TRZ.DMSO..6h..1	4107	15247240
antitubercular	X10ug.mL.TRZ.DMSO..6h..2	4107	15247240
antitubercular	X25ug.mL.TRZ.DMSO..6h	4107	15247240
antitubercular	X50ug.mL.Thioridazine.DMSO..6h	4107	15247240
antitubercular	CDC1551.ctrl.vs.10.ug.ml.Thioridazine.1hr.rep.1	4795	20386700
antitubercular	CDC1551.ctrl.vs.10.ug.ml.Thioridazine.1hr.rep.2	4795	20386700
antitubercular	CDC1551.ctrl.vs.10.ug.ml.Thioridazine.2hr.rep.1	4795	20386700
antitubercular	CDC1551.ctrl.vs.10.ug.ml.Thioridazine.2hr.rep.2	4795	20386700
antitubercular	CDC1551.ctrl.vs.10.ug.ml.Thioridazine.4hr.rep.1	4795	20386700
antitubercular	CDC1551.ctrl.vs.10.ug.ml.Thioridazine.4hr.rep.2	4795	20386700
antitubercular	CDC1551.ctrl.vs.10.ug.ml.Thioridazine.6hr.rep.1	4795	20386700
antitubercular	CDC1551.ctrl.vs.10.ug.ml.Thioridazine.6hr.rep.2	4795	20386700
antitubercular	CDC1551.ctrl.vs.40.ug.ml.Thioridazine.1hr.rep.1	4795	20386700
antitubercular	CDC1551.ctrl.vs.40.ug.ml.Thioridazine.1hr.rep.2	4795	20386700
antitubercular	CDC1551.ctrl.vs.40.ug.ml.Thioridazine.2hr.rep.1	4795	20386700
antitubercular	CDC1551.ctrl.vs.40.ug.ml.Thioridazine.2hr.rep.2	4795	20386700
antitubercular	CDC1551.ctrl.vs.40.ug.ml.Thioridazine.4hr.rep.1	4795	20386700
antitubercular	CDC1551.ctrl.vs.40.ug.ml.Thioridazine.4hr.rep.2	4795	20386700
antitubercular	CDC1551.ctrl.vs.40.ug.ml.Thioridazine.6hr.rep.1	4795	20386700
antitubercular	CDC1551.ctrl.vs.40.ug.ml.Thioridazine.6hr.rep.2	4795	20386700
antitubercular	X0.15mg.mL.TricvsEtOH..6h	4107	15247240
antitubercular	X0.15mg.mL.TricvsEtOH..6hA	4107	15247240
antitubercular	X0.1mg.mL.TriclosanvsEtOH..6h	4107	15247240
antitubercular	X0.1mg.mL.TriclosanvsEtOH..6hA	4107	15247240
antitubercular	X0.1mg.mLTriclosanvsEtOH.6hB	4107	15247240
antitubercular	X0.1mg.mLTriclosanvsEtOH.6hC	4107	15247240
antitubercular	X100ug.mL.TriclosanvsEtOH..6h	4107	15247240
antitubercular	X100ug.mL.TriclosanvsEtOH..6hA	4107	15247240
antitubercular	X10ug.mL.TriclosanvsDMSO..6h	4107	15247240
antitubercular	X10ug.mL.TriclosanvsDMSO..6hA	4107	15247240
antitubercular	X10ug.mL.TriclosanvsDMSO..6hB	4107	15247240
antitubercular	X10ug.mL.TriclosanvsDMSO..6hC	4107	15247240
antitubercular	X50ug.mL.Triclosan.DMSO..6h	4107	15247240
antitubercular	X50ug.mL.Triclosan.EtOH	4107	15247240
antitubercular	X50ug.mL.TriclosanvsEtOH..6h	4107	15247240
antitubercular	X50ug.mL.TriclosanvsEtOH..6hA	4107	15247240
antitubercular	X0.5uMValinomycin.70mMKClvsDMSO.6h	4107	15247240
antitubercular	X0.5uMValinomycinvsDMSO.6h	4107	15247240
antitubercular	X10uM.ValinomycinvsDMSO..6h	4107	15247240
antitubercular	X1uM.ValinomycinvsDMSO..6h	4107	15247240
antitubercular	X1uM.ValinomycinvsDMSO..6h.A	4107	15247240
antitubercular	X1uM.ValinomycinvsDMSO..6h.B	4107	15247240
antitubercular	H37Rv.Control.vs.400.ug.ml.vancomycin.for.1.hr.DS.rep.1	Provvedi_Microbiology2009	19332811
antitubercular	H37Rv.Control.vs.400.ug.ml.vancomycin.for.1.hr.DS.rep.2	Provvedi_Microbiology2009	19332811
antitubercular	H37Rv.Control.vs.400.ug.ml.vancomycin.for.1.hr.rep.1	Provvedi_Microbiology2009	19332811
antitubercular	H37Rv.Control.vs.400.ug.ml.vancomycin.for.1.hr.rep.2	Provvedi_Microbiology2009	19332811
antitubercular	H37Rv.Control.vs.400.ug.ml.vancomycin.for.4.hrs.DS.rep.1	Provvedi_Microbiology2009	19332811
antitubercular	H37Rv.Control.vs.400.ug.ml.vancomycin.for.4.hrs.DS.rep.2	Provvedi_Microbiology2009	19332811
antitubercular	H37Rv.Control.vs.400.ug.ml.vancomycin.for.4.hrs.rep.1	Provvedi_Microbiology2009	19332811
antitubercular	H37Rv.Control.vs.400.ug.ml.vancomycin.for.4.hrs.rep.2	Provvedi_Microbiology2009	19332811
antitubercular	H37Rv.Control.vs.subinhibitory.conc..5.ug.ml..vancomycin.DS.rep.1	Provvedi_Microbiology2009	19332811
antitubercular	H37Rv.Control.vs.subinhibitory.conc..5.ug.ml..vancomycin.DS.rep.2	Provvedi_Microbiology2009	19332811
antitubercular	H37Rv.Control.vs.subinhibitory.conc..5.ug.ml..vancomycin.rep.1	Provvedi_Microbiology2009	19332811
antitubercular	H37Rv.Control.vs.subinhibitory.conc..5.ug.ml..vancomycin.rep.2	Provvedi_Microbiology2009	19332811
antitubercular	X50ug.mL.VerapamilvsDMSO..6h	4107	15247240
antitubercular	X2mM.ZnSO4.DMSO..6h	4107	15247240
carbon monoxide stress	Mtb.Erdman.strain.20.ppm.CO.rep.1	4928	18474359
carbon monoxide stress	Mtb.Erdman.strain.20.ppm.CO.rep.2	4928	18474359
carbon monoxide stress	Mtb.Erdman.strain.200.ppm.CO.rep.1	4928	18474359
carbon monoxide stress	Mtb.Erdman.strain.200.ppm.CO.rep.2	4928	18474359
carbon monoxide stress	Mtb.Erdman.strain.2000.ppm.CO.rep.1	4928	18474359
carbon monoxide stress	Mtb.Erdman.strain.2000.ppm.CO.rep.2	4928	18474359
cell envelope stress	H37Rv.sigE.null.0.05..SDS.exposure.for.1h.rep.1	4060	11489128
cell envelope stress	H37Rv.sigE.null.0.05..SDS.exposure.for.1h.rep.2	4060	11489128
cell envelope stress	H37Rv.sigE.null.0.05..SDS.exposure.for.1h.rep.3	4060	11489128
cell envelope stress	H37Rv.sigE.null.0.05..SDS.exposure.for.1h.rep.4	4060	11489128
cell envelope stress	H37Rv.sigE.null.0.05..SDS.exposure.for.1h.rep.5	4060	11489128
cell envelope stress	H37Rv.sigE.null.0.05..SDS.exposure.for.1h.rep.6	4060	11489128
cell envelope stress	H37Rv.delta.mprAB.mutant.vs..H37Rv.delta.mprAB.mutant.SDS.treated.rep.1	4068	17379732
cell envelope stress	H37Rv.delta.mprAB.mutant.vs..H37Rv.delta.mprAB.mutant.SDS.treated.rep.2	4068	17379732
cell envelope stress	H37Rv.delta.mprAB.mutant.vs..H37Rv.delta.mprAB.mutant.SDS.treated.rep.3	4068	17379732
cell envelope stress	H37Rv.delta.mprAB.mutant.vs..H37Rv.delta.mprAB.mutant.SDS.treated.rep.5	4068	17379732
cell envelope stress	H37Rv.delta.mprAB.mutant.vs..H37Rv.delta.mprAB.mutant.SDS.treated.rep.6	4068	17379732
cell envelope stress	H37Rv.SDS.treated.vs..H37Rv.delta.mprAB.mutant.SDS.treated.rep.1	4068	17379732
cell envelope stress	H37Rv.SDS.treated.vs..H37Rv.delta.mprAB.mutant.SDS.treated.rep.2	4068	17379732
cell envelope stress	H37Rv.SDS.treated.vs..H37Rv.delta.mprAB.mutant.SDS.treated.rep.3	4068	17379732
cell envelope stress	H37Rv.SDS.treated.vs..H37Rv.delta.mprAB.mutant.SDS.treated.rep.5	4068	17379732
cell envelope stress	H37Rv.SDS.treated.vs..H37Rv.delta.mprAB.mutant.SDS.treated.rep.6	4068	17379732
cell envelope stress	H37Rv.sigB.null.mutant.control.vs.0.05..SDS.for.60.min.rep.1	4523	19592585
cell envelope stress	H37Rv.sigB.null.mutant.control.vs.0.05..SDS.for.60.min.rep.2	4523	19592585
cell envelope stress	H37Rv.sigB.null.mutant.control.vs.0.05..SDS.for.60.min.rep.3	4523	19592585
cell envelope stress	H37Rv.sigB.null.mutant.control.vs.0.05..SDS.for.60.min.rep.4	4523	19592585
cell envelope stress	H37Rv.sigB.null.mutant.control.vs.0.05..SDS.for.60.min.rep.5	4523	19592585
cell envelope stress	H37Rv.sigB.null.mutant.control.vs.0.05..SDS.for.60.min.rep.6	4523	19592585
cell envelope stress	H37Rv.0.05..SDS.exposure.for.1h.rep.1	4060	11489128
cell envelope stress	H37Rv.0.05..SDS.exposure.for.1h.rep.2	4060	11489128
cell envelope stress	H37Rv.0.05..SDS.exposure.for.1h.rep.3	4060	11489128
cell envelope stress	H37Rv.0.05..SDS.exposure.for.1h.rep.4	4060	11489128
cell envelope stress	H37Rv.0.05..SDS.exposure.for.1h.rep.5	4060	11489128
cell envelope stress	H37Rv.0.05..SDS.exposure.for.1h.rep.6	4060	11489128
cell envelope stress	H37Rv.vs..H37Rv.SDS.treated.rep.1	4068	17379732
cell envelope stress	H37Rv.vs..H37Rv.SDS.treated.rep.2	4068	17379732
cell envelope stress	H37Rv.vs..H37Rv.SDS.treated.rep.3	4068	17379732
cell envelope stress	H37Rv.vs..H37Rv.SDS.treated.rep.4	4068	17379732
cell envelope stress	H37Rv.vs..H37Rv.SDS.treated.rep.5	4068	17379732
cell envelope stress	H37Rv.vs..H37Rv.SDS.treated.rep.6	4068	17379732
cell envelope stress	H37Rv.wild.type.control.vs.0.05..SDS.for.60.min.rep.1	4523	19592585
cell envelope stress	H37Rv.wild.type.control.vs.0.05..SDS.for.60.min.rep.2	4523	19592585
cell envelope stress	H37Rv.wild.type.control.vs.0.05..SDS.for.60.min.rep.3	4523	19592585
cell envelope stress	H37Rv.wild.type.control.vs.0.05..SDS.for.60.min.rep.4	4523	19592585
cell envelope stress	H37Rv.wild.type.control.vs.0.05..SDS.for.60.min.rep.5	4523	19592585
cell envelope stress	H37Rv.wild.type.control.vs.0.05..SDS.for.60.min.rep.6	4523	19592585
cholesterol	H37Rv.control.vs.1mg.ml.cholesterol.for.24.hrs.rep.1	4637	19822655
cholesterol	H37Rv.control.vs.1mg.ml.cholesterol.for.24.hrs.rep.2	4637	19822655
cholesterol	H37Rv.control.vs.1mg.ml.cholesterol.for.24.hrs.rep.3	4637	19822655
cholesterol	H37Rv.control.vs.1mg.ml.cholesterol.for.3.hrs.rep.1	4637	19822655
cholesterol	H37Rv.control.vs.1mg.ml.cholesterol.for.3.hrs.rep.2	4637	19822655
cholesterol	H37Rv.control.vs.1mg.ml.cholesterol.for.3.hrs.rep.3	4637	19822655
cholesterol	CDC1551.wild.type.vs.kstR.null.in.1mg.ml.cholesterol.for.24.hrs.rep.1	4638	19822655
cholesterol	CDC1551.wild.type.vs.kstR.null.in.1mg.ml.cholesterol.for.24.hrs.rep.2	4638	19822655
cholesterol	CDC1551.wild.type.vs.kstR.null.in.1mg.ml.cholesterol.for.24.hrs.rep.3	4638	19822655
DNA damage	X0.1ug.mL.Mtmvsctrl..0.33h.	4107	15247240
DNA damage	X0.1ug.mL.Mtmvsctrl..0.75h.	4107	15247240
DNA damage	X0.1ug.mL.Mtmvsctrl..1.5h.	4107	15247240
DNA damage	Mtm.0.2ug.mL.vs.ctrl.12h.1	4107	15247240
DNA damage	Mtm.0.2ug.mL.vs.ctrl.8h.1	4107	15247240
DNA damage	Mtm.0.2ug.mL.vs.ctrl.8h.2	4107	15247240
DNA damage	X0.2ug.mL.Mtm.ctrl..4h...1	4107	15247240
DNA damage	X0.2ug.mL.Mtm.ctrl..4h...2	4107	15247240
DNA damage	X0.2ug.mL.Mtmvsctrl..0.33h.	4107	15247240
DNA damage	X0.2ug.mL.Mtmvsctrl..0.75h.	4107	15247240
DNA damage	X0.2ug.mL.Mtmvsctrl..1.5h.	4107	15247240
DNA damage	X0.2ug.mL.Mtmvsctrl..2h.	4107	15247240
DNA damage	X0.2ug.mL.Mtmvsctrl..2h.A	4107	15247240
DNA damage	X0.2ug.mL.Mtmvsctrl..2h.B	4107	15247240
DNA damage	X0.2ug.mL.Mtmvsctrl..2h.C	4107	15247240
DNA damage	X0.2ug.mL.Mtmvsctrl..4h.	4107	15247240
DNA damage	X0.2ug.mL.Mtmvsctrl..4h.A	4107	15247240
DNA damage	X0.2ug.mL.Mtmvsctrl..4h.B	4107	15247240
DNA damage	X0.2ug.mL.Mtmvsctrl..6h.	4107	15247240
DNA damage	X20mJ.UVvsctrl..6h.	4107	15247240
DNA damage	X40mJ.UV.ctrl..6h.	4107	15247240
DNA damage	UV.20J.vs.ctrl.8h.1	4107	15247240
DNA damage	X25J.UV.ctrl..2h.	4107	15247240
DNA damage	X25J.UVvs.ctrl..6h.	4107	15247240
DNA damage	UV.40J.vs.8h.2	4107	15247240
DNA damage	UV.40J.vs.ctrl.12h.1	4107	15247240
DNA damage	UV.40J.vs.ctrl.8h.1	4107	15247240
DNA damage	UV.60J.vs.ctrl.6h.1	4107	15247240
DNA damage	X60J.UV.ctrl..2h.	4107	15247240
DNA damage	X60J.UVvsctrl..6h.	4107	15247240
wild-type growth	Palmitate.Glucose..1	4107	15247240
wild-type growth	Palmitate.Glucose..2	4107	15247240
wild-type growth	Succinate.7H9.based.medium..1	4107	15247240
wild-type growth	Succinate.7H9.based.medium..2	4107	15247240
wild-type growth	X0.05mM.Palmitate.10mM.Gluc..1	4107	15247240
wild-type growth	X0.05mM.Palmitate.10mM.Gluc..2	4107	15247240
wild-type growth	X0.05mM.palmitatevs10mM.gluc	4107	15247240
wild-type growth	X10mM.Succinate.10mM.Gluc..1	4107	15247240
wild-type growth	X10mM.Succinate.10mM.Gluc..2	4107	15247240
wild-type growth	X10mM.succinatevs10mM.glucose	4107	15247240
wild-type growth	H37Rv..Dubos.media.replicate.2	2867	15207488
wild-type growth	H37Rv..Dubos.media.replicate.3	2867	15207488
wild-type growth	H37Rv..Dubos.media.replicate.4	2867	15207488
wild-type growth	H37Rv..Sauton.s.media.replicate.1	2867	15207488
wild-type growth	H37Rv..Sauton.s.media.replicate.2	2867	15207488
wild-type growth	H37Rv..Sauton.s.media.replicate.3	2867	15207488
wild-type growth	H37Rv..Sauton.s.media.replicate.4	2867	15207488
wild-type growth	H37Rv..Youman.media.replicate.1	2867	15207488
wild-type growth	H37Rv..Youman.media.replicate.2	2867	15207488
wild-type growth	H37Rv..Youman.media.replicate.3	2867	15207488
wild-type growth	H37Rv..Youman.media.replicate.4	2867	15207488
wild-type growth	H37Ra..Dubos.media.replicate.1	2867	15207488
wild-type growth	H37Ra..Dubos.media.replicate.2	2867	15207488
wild-type growth	H37Ra..Dubos.media.replicate.3	2867	15207488
wild-type growth	H37Ra..Dubos.media.replicate.4	2867	15207488
wild-type growth	H37Ra..Sauton.s.media.replicate.1	2867	15207488
wild-type growth	H37Ra..Sauton.s.media.replicate.2	2867	15207488
wild-type growth	H37Ra..Sauton.s.media.replicate.3	2867	15207488
wild-type growth	H37Ra..Sauton.s.media.replicate.4	2867	15207488
wild-type growth	H37Ra..Youman.media.replicate.1	2867	15207488
wild-type growth	H37Ra..Youman.media.replicate.2	2867	15207488
wild-type growth	H37Ra..Youman.media.replicate.3	2867	15207488
wild-type growth	H37Ra..Youman.media.replicate.4	2867	15207488
wild-type growth	H37Rv..Dubos.media.replicate.1	2867	15207488
wild-type growth	PBS.Tw.DMSOvs7H9..6h	4107	15247240
wild-type growth	PBS.Tween.7H9	4107	15247240
wild-type growth	H37Ra..7H9.roll.replicate.1	2867	15207488
wild-type growth	H37Ra..7H9.roll.replicate.2	2867	15207488
wild-type growth	H37Ra..7H9.roll.replicate.3	2867	15207488
wild-type growth	H37Ra..7H9.roll.replicate.4	2867	15207488
wild-type growth	H37Rv..7H9.roll.replicate.1	2867	15207488
wild-type growth	H37Rv..7H9.roll.replicate.2	2867	15207488
wild-type growth	H37Rv..7H9.roll.replicate.3	2867	15207488
wild-type growth	H37Rv..7H9.roll.replicate.4	2867	15207488
wild-type growth	H37Ra..7H9.shake.replicate.1	2867	15207488
wild-type growth	H37Ra..7H9.shake.replicate.2	2867	15207488
wild-type growth	H37Ra..7H9.shake.replicate.3	2867	15207488
wild-type growth	H37Ra..7H9.shake.replicate.4	2867	15207488
wild-type growth	H37Rv..7H9.shake.replicate.1	2867	15207488
wild-type growth	H37Rv..7H9.shake.replicate.2	2867	15207488
wild-type growth	H37Rv..7H9.shake.replicate.3	2867	15207488
wild-type growth	H37Rv..7H9.shake.replicate.4	2867	15207488
wild-type growth	Strain.1006...replicate.1	2885	15632420
wild-type growth	Strain.1006...replicate.2	2885	15632420
wild-type growth	Strain.1006...replicate.3	2885	15632420
wild-type growth	Strain.1006...replicate.4	2885	15632420
wild-type growth	Strain.1254...replicate.1	2885	15632420
wild-type growth	Strain.1254...replicate.2	2885	15632420
wild-type growth	Strain.1254...replicate.3	2885	15632420
wild-type growth	Strain.1254...replicate.4	2885	15632420
wild-type growth	Strain.1843...replicate.2	2885	15632420
wild-type growth	Strain.1843...replicate.3	2885	15632420
wild-type growth	Strain.1843..replicate.1	2885	15632420
wild-type growth	Strain.1843..replicate.4	2885	15632420
wild-type growth	Strain.3160...replicate.3	2885	15632420
wild-type growth	Strain.3160..replicate.1	2885	15632420
wild-type growth	Strain.3160..replicate.2	2885	15632420
wild-type growth	Strain.3160..replicate.4	2885	15632420
wild-type growth	Strain.9700665..replicate.1	2885	15632420
wild-type growth	Strain.9700665..replicate.2	2885	15632420
wild-type growth	Strain.9700665..replicate.3	2885	15632420
wild-type growth	Strain.9700665..replicate.4	2885	15632420
wild-type growth	Strain.9800608...replicate.3	2885	15632420
wild-type growth	Strain.9800608..replicate.1	2885	15632420
wild-type growth	Strain.9800608..replicate.2	2885	15632420
wild-type growth	Strain.9800608..replicate.4	2885	15632420
wild-type growth	Strain.9802501..replicate.2	2885	15632420
wild-type growth	Strain.9802501..replicate.3	2885	15632420
wild-type growth	Strain.9802501..replicate.4	2885	15632420
wild-type growth	Strain.9802501..replicate1	2885	15632420
wild-type growth	Strain.9802826..replicate.1	2885	15632420
wild-type growth	Strain.9802826..replicate.2	2885	15632420
wild-type growth	Strain.9802826..replicate.3	2885	15632420
wild-type growth	Strain.9802826..replicate.4	2885	15632420
wild-type growth	Strain.CDC1551..replicate.1	2885	15632420
wild-type growth	Strain.CDC1551..replicate.2	2885	15632420
wild-type growth	Strain.CDC1551..replicate.3	2885	15632420
wild-type growth	Strain.CDC1551..replicate.4	2885	15632420
wild-type growth	Strain.H37Ra..replicate.4	2885	15632420
wild-type growth	Strain.M3061a..replicate.1	2885	15632420
wild-type growth	Strain.M3061a..replicate.2	2885	15632420
wild-type growth	Strain.M3061a..replicate.3	2885	15632420
wild-type growth	Strain.M3061a..replicate.4	2885	15632420
wild-type growth	H37Rv.Vs.M.bovis.rep1	4055	17433778
wild-type growth	H37Rv.Vs.M.bovis.rep2	4055	17433778
wild-type growth	H37Rv.Vs.M.bovis.rep3	4055	17433778
wild-type growth	H37Rv.Vs.M.bovis.rep4	4055	17433778
wild-type growth	H37Rv.cDNA.Cy3.vs.H37Rv.gDNA.Cy5..DS..rep.1	4396	18502178
wild-type growth	H37Rv.cDNA.Cy3.vs.H37Rv.gDNA.Cy5..DS..rep.2	4396	18502178
wild-type growth	H37Rv.cDNA.Cy3.vs.H37Rv.gDNA.Cy5..DS..rep.3	4396	18502178
wild-type growth	H37Rv.cDNA.Cy5.vs.H37Rv.gDNA.Cy3.rep.1	4396	18502178
wild-type growth	H37Rv.cDNA.Cy5.vs.H37Rv.gDNA.Cy3.rep.2	4396	18502178
wild-type growth	H37Rv.cDNA.Cy5.vs.H37Rv.gDNA.Cy3.rep.3	4396	18502178
wild-type growth	Strain.27.cDNA.Cy3.vs.H37Rv.gDNA.Cy5..DS..rep.1	4396	18502178
wild-type growth	Strain.27.cDNA.Cy3.vs.H37Rv.gDNA.Cy5..DS..rep.2	4396	18502178
wild-type growth	Strain.27.cDNA.Cy5.vs.H37Rv.gDNA.Cy3.rep.1	4396	18502178
wild-type growth	Strain.27.cDNA.Cy5.vs.H37Rv.gDNA.Cy3.rep.2	4396	18502178
wild-type growth	Strain.32.cDNA.Cy3.vs.H37Rv.gDNA.Cy5..DS..rep.1	4396	18502178
wild-type growth	Strain.32.cDNA.Cy3.vs.H37Rv.gDNA.Cy5..DS..rep.2	4396	18502178
wild-type growth	Strain.32.cDNA.Cy5.vs.H37Rv.gDNA.Cy3.rep.1	4396	18502178
wild-type growth	Strain.32.cDNA.Cy5.vs.H37Rv.gDNA.Cy3.rep.2	4396	18502178
wild-type growth	Strain.32.cDNA.Cy5.vs.H37Rv.gDNA.Cy3.rep.3	4396	18502178
wild-type growth	Strain.49.cDNA.Cy3.vs.H37Rv.gDNA.Cy5..DS..rep.1	4396	18502178
wild-type growth	Strain.49.cDNA.Cy3.vs.H37Rv.gDNA.Cy5..DS..rep.2	4396	18502178
wild-type growth	Strain.49.cDNA.Cy3.vs.H37Rv.gDNA.Cy5..DS..rep.3	4396	18502178
wild-type growth	Strain.49.cDNA.Cy5.vs.H37Rv.gDNA.Cy3.rep.1	4396	18502178
wild-type growth	Strain.49.cDNA.Cy5.vs.H37Rv.gDNA.Cy3.rep.2	4396	18502178
wild-type growth	Strain.49.cDNA.Cy5.vs.H37Rv.gDNA.Cy3.rep.3	4396	18502178
wild-type growth	H37Rv.wild.type.Vs.H37Rv.wild.type.rep.1	4523	19592585
wild-type growth	H37Rv.wild.type.Vs.H37Rv.wild.type.rep.2	4523	19592585
wild-type growth	H37Rv.wild.type.Vs.H37Rv.wild.type.rep.3	4523	19592585
wild-type growth	H37Rv.wild.type.Vs.H37Rv.wild.type.rep.4	4523	19592585
wild-type growth	H37Rv.wild.type.Vs.H37Rv.wild.type.rep.5	4523	19592585
wild-type growth	H37Rv.wild.type.Vs.H37Rv.wild.type.rep.6	4523	19592585
wild-type growth	CDC1551.Ctrl.vs.clinical.isolate.10514.01_Afri2.rep.1	4699	20628579
wild-type growth	CDC1551.Ctrl.vs.clinical.isolate.10514.01_Afri2.rep.2	4699	20628579
wild-type growth	CDC1551.Ctrl.vs.clinical.isolate.10514.01_Afri2.rep.3	4699	20628579
wild-type growth	CDC1551.Ctrl.vs.clinical.isolate.10517.01_Afri2.rep.1	4699	20628579
wild-type growth	CDC1551.Ctrl.vs.clinical.isolate.10517.01_Afri2.rep.2	4699	20628579
wild-type growth	CDC1551.Ctrl.vs.clinical.isolate.10517.01_Afri2.rep.3	4699	20628579
wild-type growth	CDC1551.Ctrl.vs.clinical.isolate.12954.03_Beijing.rep.1	4699	20628579
wild-type growth	CDC1551.Ctrl.vs.clinical.isolate.12954.03_Beijing.rep.2	4699	20628579
wild-type growth	CDC1551.Ctrl.vs.clinical.isolate.12954.03_Beijing.rep.3	4699	20628579
wild-type growth	CDC1551.Ctrl.vs.clinical.isolate.1500.03_Beijing.rep.1	4699	20628579
wild-type growth	CDC1551.Ctrl.vs.clinical.isolate.1500.03_Beijing.rep.2	4699	20628579
wild-type growth	CDC1551.Ctrl.vs.clinical.isolate.1500.03_Beijing.rep.3	4699	20628579
wild-type growth	CDC1551.Ctrl.vs.clinical.isolate.1797.03_EAI.rep.1	4699	20628579
wild-type growth	CDC1551.Ctrl.vs.clinical.isolate.1797.03_EAI.rep.2	4699	20628579
wild-type growth	CDC1551.Ctrl.vs.clinical.isolate.1797.03_EAI.rep.3	4699	20628579
wild-type growth	CDC1551.Ctrl.vs.clinical.isolate.1934.03_Beijing.rep.1	4699	20628579
wild-type growth	CDC1551.Ctrl.vs.clinical.isolate.1934.03_Beijing.rep.2	4699	20628579
wild-type growth	CDC1551.Ctrl.vs.clinical.isolate.1934.03_Beijing.rep.3	4699	20628579
wild-type growth	CDC1551.Ctrl.vs.clinical.isolate.2169.99_Uganda.rep.1	4699	20628579
wild-type growth	CDC1551.Ctrl.vs.clinical.isolate.2169.99_Uganda.rep.2	4699	20628579
wild-type growth	CDC1551.Ctrl.vs.clinical.isolate.2169.99_Uganda.rep.3	4699	20628579
wild-type growth	CDC1551.Ctrl.vs.clinical.isolate.2199.99_Uganda.rep.1	4699	20628579
wild-type growth	CDC1551.Ctrl.vs.clinical.isolate.2199.99_Uganda.rep.2	4699	20628579
wild-type growth	CDC1551.Ctrl.vs.clinical.isolate.2199.99_Uganda.rep.3	4699	20628579
wild-type growth	CDC1551.Ctrl.vs.clinical.isolate.2333.99_Uganda.rep.1	4699	20628579
wild-type growth	CDC1551.Ctrl.vs.clinical.isolate.2333.99_Uganda.rep.2	4699	20628579
wild-type growth	CDC1551.Ctrl.vs.clinical.isolate.2333.99_Uganda.rep.3	4699	20628579
wild-type growth	CDC1551.Ctrl.vs.clinical.isolate.2336.02_Haarlem.rep.1	4699	20628579
wild-type growth	CDC1551.Ctrl.vs.clinical.isolate.2336.02_Haarlem.rep.2	4699	20628579
wild-type growth	CDC1551.Ctrl.vs.clinical.isolate.2336.02_Haarlem.rep.3	4699	20628579
wild-type growth	CDC1551.Ctrl.vs.clinical.isolate.4130.02_Haarlem.rep.1	4699	20628579
wild-type growth	CDC1551.Ctrl.vs.clinical.isolate.4130.02_Haarlem.rep.2	4699	20628579
wild-type growth	CDC1551.Ctrl.vs.clinical.isolate.4130.02_Haarlem.rep.3	4699	20628579
wild-type growth	CDC1551.Ctrl.vs.clinical.isolate.4850.03_EAI.rep.1	4699	20628579
wild-type growth	CDC1551.Ctrl.vs.clinical.isolate.4850.03_EAI.rep.2	4699	20628579
wild-type growth	CDC1551.Ctrl.vs.clinical.isolate.4850.03_EAI.rep.3	4699	20628579
wild-type growth	CDC1551.Ctrl.vs.clinical.isolate.5468.02_Afri2.rep.1	4699	20628579
wild-type growth	CDC1551.Ctrl.vs.clinical.isolate.5468.02_Afri2.rep.2	4699	20628579
wild-type growth	CDC1551.Ctrl.vs.clinical.isolate.5468.02_Afri2.rep.3	4699	20628579
wild-type growth	CDC1551.Ctrl.vs.clinical.isolate.947.01_EAI.rep.1	4699	20628579
wild-type growth	CDC1551.Ctrl.vs.clinical.isolate.947.01_EAI.rep.2	4699	20628579
wild-type growth	CDC1551.Ctrl.vs.clinical.isolate.947.01_EAI.rep.3	4699	20628579
wild-type growth	CDC1551.Ctrl.vs.clinical.isolate.9532.03_Haarlem.rep.1	4699	20628579
wild-type growth	CDC1551.Ctrl.vs.clinical.isolate.9532.03_Haarlem.rep.2	4699	20628579
wild-type growth	CDC1551.Ctrl.vs.clinical.isolate.9532.03_Haarlem.rep.3	4699	20628579
wild-type growth	CDC1551.Ctrl.vs.H37Rv.rep.1	4699	20628579
wild-type growth	CDC1551.Ctrl.vs.H37Rv.rep.2	4699	20628579
wild-type growth	CDC1551.Ctrl.vs.H37Rv.rep.3	4699	20628579
wild-type growth	BCG.wild.type.vs.BCG.with.empty.pMV361.at.OD.0.2.rep.1	4735	20421176
wild-type growth	BCG.wild.type.vs.BCG.with.empty.pMV361.at.OD.0.2.rep.2	4735	20421176
wild-type growth	BCG.wild.type.vs.BCG.with.empty.pMV361.at.OD.0.2.rep.3	4735	20421176
wild-type growth	BCG.wild.type.vs.BCG.with.empty.pMV361.at.OD.0.2.rep.4	4735	20421176
wild-type growth	BCG.wild.type.vs.BCG.with.empty.pMV361.at.OD.0.4.rep.1	4735	20421176
wild-type growth	BCG.wild.type.vs.BCG.with.empty.pMV361.at.OD.0.4.rep.2	4735	20421176
wild-type growth	BCG.wild.type.vs.BCG.with.empty.pMV361.at.OD.0.4.rep.3	4735	20421176
wild-type growth	BCG.wild.type.vs.BCG.with.empty.pMV361.at.OD.0.4.rep.4	4735	20421176
wild-type growth	BCG.wild.type.vs.BCG.with.empty.pMV361.at.OD.0.4.rep.5	4735	20421176
wild-type growth	MTB1254.vs..MTB1254.rep1	4089	16103351
wild-type growth	MTB1254.vs..MTB1254.rep2	4089	16103351
wild-type growth	MTB1254.vs..MTB1254.rep3	4089	16103351
wild-type growth	MTB1254.vs..MTB1254.rep4	4089	16103351
wild-type growth	MTB1254.vs..MTB1254.rep5	4089	16103351
wild-type growth	MTB1254.vs..MTB1254.rep6	4089	16103351
wild-type growth	MTB1254.Day.0.rep.1	4062	12953092
wild-type growth	MTB1254.Day.0.rep.2	4062	12953092
wild-type growth	MTB1254.Day.0.rep.3	4062	12953092
wild-type growth	WT.t.0h.WT.t.6h..2	4107	15247240
wild-type growth	WT.t.6h.WT.t.0h..1	4107	15247240
wild-type growth	WT.t.6h.WT.t.0h..2	4107	15247240
wild-type growth	CDC1551.ctrl.vs.ctrl.at.0.hr.rep.1	4795	20386700
wild-type growth	CDC1551.ctrl.vs.ctrl.at.0.hr.rep.2	4795	20386700
wild-type growth	WT.rep2	Rahavan_Nature2008	18685700
wild-type growth	WT.TB.rep3	Rahavan_Nature2008	18685700
wild-type growth	WT.t.0h.WT.t.6h..1	4107	15247240
wild-type growth	H37Rv.Day.0.rep.1	4101	15207491
wild-type growth	H37Rv.Day.0.rep.2	4101	15207491
wild-type growth	H37Rv.Day.0.rep.3	4101	15207491
wild-type growth	H37Rv.Day14.1	4101	15207491
wild-type growth	H37Rv.Day14.2	4101	15207491
wild-type growth	H37Rv.Day14.3	4101	15207491
wild-type growth	H37Rv.Day24.1	4101	15207491
wild-type growth	H37Rv.Day24.2	4101	15207491
wild-type growth	H37Rv.Day24.3	4101	15207491
wild-type growth	H37Rv.Day6.1	4101	15207491
wild-type growth	H37Rv.Day6.2	4101	15207491
wild-type growth	H37Rv.Day6.3	4101	15207491
wild-type growth	H37Rv.Day60.1	4101	15207491
wild-type growth	H37Rv.Day60.2	4101	15207491
wild-type growth	H37Rv.Day60.3	4101	15207491
wild-type growth	H37Rv.Day8.1	4101	15207491
wild-type growth	H37Rv.Day8.2	4101	15207491
wild-type growth	H37Rv.Day8.3	4101	15207491
high iron	High.iron.wt.vs.low.iron.wt.1a	4084	12065475
high iron	High.iron.wt.vs.low.iron.wt.1b	4084	12065475
high iron	High.iron.wt.vs.low.iron.wt.2a	4084	12065475
high iron	High.iron.wt.vs.low.iron.wt.2b	4084	12065475
high iron	High.iron.wt.vs.low.iron.wt.3a	4084	12065475
high iron	High.iron.wt.vs.low.iron.wt.3b	4084	12065475
high iron	High.iron.wt.vs.high.iron.ideR.Complement.1a	4084	12065475
high iron	High.iron.wt.vs.high.iron.ideR.Complement.1b	4084	12065475
high iron	High.iron.wt.vs.high.iron.ideR.Complement.2a	4084	12065475
high iron	High.iron.wt.vs.high.iron.ideR.Complement.2b	4084	12065475
high iron	High.iron.wt.vs.high.iron.ideR.Complement.3a	4084	12065475
high iron	High.iron.wt.vs.high.iron.ideR.Complement.3b	4084	12065475
high iron	High.iron.wt.vs.high.iron.ideR.KO.1a	4084	12065475
high iron	High.iron.wt.vs.high.iron.ideR.KO.1b	4084	12065475
high iron	High.iron.wt.vs.high.iron.ideR.KO.2a	4084	12065475
high iron	High.iron.wt.vs.high.iron.ideR.KO.2b	4084	12065475
high iron	High.iron.wt.vs.high.iron.ideR.KO.3a	4084	12065475
high iron	High.iron.wt.vs.high.iron.ideR.KO.3b	4084	12065475
host interaction	Extracted.Lung.Surfactant.2hrs.rep.1	4575	19272305
host interaction	Extracted.Lung.Surfactant.2hrs.rep.2	4575	19272305
host interaction	Extracted.Lung.Surfactant.30min.rep.1	4575	19272305
host interaction	Extracted.Lung.Surfactant.30min.rep.2	4575	19272305
host interaction	Extracted.Lung.Surfactant.30min.rep.3	4575	19272305
host interaction	Extracted.Lung.Surfactant.30min.rep.4	4575	19272305
host interaction	Whole.Lung.Surfactant.2hrs.rep.1	4575	19272305
host interaction	Whole.Lung.Surfactant.2hrs.rep.2	4575	19272305
host interaction	Whole.Lung.Surfactant.2hrs.rep.3	4575	19272305
host interaction	Whole.Lung.Surfactant.30min.rep.1	4575	19272305
host interaction	Whole.Lung.Surfactant.30min.rep.2	4575	19272305
host interaction	Whole.Lung.Surfactant.30min.rep.3	4575	19272305
host interaction	Whole.Lung.Surfactant.30min.rep.4	4575	19272305
host interaction	Whole.Lung.Surfactant.30min.rep.5	4575	19272305
host interaction	Purified.Human.SP.A.Coated.2hrs.rep1	4575	19272305
host interaction	Purified.Human.SP.A.Coated.2hrs.rep2	4575	19272305
host interaction	Purified.Human.SP.A.Uncoated.2hrs.rep1	4575	19272305
host interaction	Purified.Human.SP.A.Uncoated.2hrs.rep2	4575	19272305
host interaction	Purified.Human.SP.A.Uncoated.2hrs.rep3	4575	19272305
host interaction	Purified.Human.SP.A.Uncoated.2hrs.rep4	4575	19272305
host interaction	Purified.Surfactant.Lipids.2hrs.rep.1	4575	19272305
host interaction	Purified.Surfactant.Lipids.2hrs.rep.2	4575	19272305
host interaction	Purified.Surfactant.Lipids.30min.rep.1	4575	19272305
host interaction	Purified.Surfactant.Lipids.30min.rep.2	4575	19272305
hypoxia	H37Rv.O2.depleted..ctrl.vs.1ug.ml.Isoniazid.for.2hrs.rep.1	4799	18156607
hypoxia	H37Rv.O2.depleted..ctrl.vs.1ug.ml.Isoniazid.for.2hrs.rep.2	4799	18156607
hypoxia	H37Rv.O2.depleted..ctrl.vs.1ug.ml.Isoniazid.for.2hrs.rep.3	4799	18156607
hypoxia	NRP.Day10..1	4101	15207491
hypoxia	NRP.Day10..2	4101	15207491
hypoxia	NRP.Day10..3	4101	15207491
hypoxia	NRP.Day12..1	4101	15207491
hypoxia	NRP.Day12..2	4101	15207491
hypoxia	NRP.Day12..3	4101	15207491
hypoxia	NRP.Day14..1	4101	15207491
hypoxia	NRP.Day14..2	4101	15207491
hypoxia	NRP.Day14..3	4101	15207491
hypoxia	NRP.Day14..4	4101	15207491
hypoxia	NRP.Day14..5	4101	15207491
hypoxia	NRP.Day14..6	4101	15207491
hypoxia	NRP.Day14..7	4101	15207491
hypoxia	NRP.Day14..8	4101	15207491
hypoxia	NRP.Day14..9	4101	15207491
hypoxia	NRP.Day20..1	4101	15207491
hypoxia	NRP.Day20..2	4101	15207491
hypoxia	NRP.Day30..1	4101	15207491
hypoxia	NRP.Day6..1	4101	15207491
hypoxia	NRP.Day6..2	4101	15207491
hypoxia	NRP.Day6..3	4101	15207491
hypoxia	NRP.Day8..1	4101	15207491
hypoxia	NRP.Day8..2	4101	15207491
hypoxia	NRP.Day8..3	4101	15207491
hypoxia	Dubos.NRP.1vsDubos.log.phase	4107	15247240
hypoxia	X4d.Dubos.NRP.1vsDubos.aero.A	4107	15247240
hypoxia	X7d.Dubos.NRP.1vsDubos.log.phase	4107	15247240
hypoxia	X7d.Dubos.NRP.1vsDubos.log.phase.A	4107	15247240
hypoxia	MTB.strain.1254.Ctrl.vs.2hr.Hypoxia.rep.1	4062	12953092
hypoxia	MTB.strain.1254.Ctrl.vs.2hr.Hypoxia.rep.2	4062	12953092
hypoxia	MTB.strain.1254.Ctrl.vs.2hr.Hypoxia.rep.3	4062	12953092
hypoxia	H37Rv.hypoxia.2hr.rep.1	4099	12694625
hypoxia	H37Rv.hypoxia.2hr.rep.2	4099	12694625
hypoxia	H37Rv.hypoxia.2hr.rep.3	4099	12694625
hypoxia	H37Rv.hypoxia.2hr.rep.4	4099	12694625
hypoxia	H37Rv.hypoxia.2hr.rep.5	4099	12694625
hypoxia	H37Rv.hypoxia.2hr.rep.6	4099	12694625
hypoxia	H37Rv.hypoxia.1.day.rep.10	4363	18231589
hypoxia	H37Rv.hypoxia.1.day.rep.2	4363	18231589
hypoxia	H37Rv.hypoxia.1.day.rep.3	4363	18231589
hypoxia	H37Rv.hypoxia.1.day.rep.4	4363	18231589
hypoxia	H37Rv.hypoxia.1.day.rep.5	4363	18231589
hypoxia	H37Rv.hypoxia.1.day.rep.6	4363	18231589
hypoxia	H37Rv.hypoxia.1.day.rep.7	4363	18231589
hypoxia	H37Rv.hypoxia.1.day.rep.9	4363	18231589
hypoxia	H37Rv.hypoxia.12hr.rep.1	4363	18231589
hypoxia	H37Rv.hypoxia.12hr.rep.2	4363	18231589
hypoxia	H37Rv.hypoxia.12hr.rep.3	4363	18231589
hypoxia	H37Rv.hypoxia.4.day.rep.1	4363	18231589
hypoxia	H37Rv.hypoxia.4.day.rep.2	4363	18231589
hypoxia	H37Rv.hypoxia.4.day.rep.3	4363	18231589
hypoxia	H37Rv.hypoxia.4.day.rep.4	4363	18231589
hypoxia	H37Rv.hypoxia.4.day.rep.5	4363	18231589
hypoxia	H37Rv.hypoxia.4.day.rep.6	4363	18231589
hypoxia	H37Rv.hypoxia.4.day.rep.7	4363	18231589
hypoxia	H37Rv.hypoxia.4hr.rep.1	4363	18231589
hypoxia	H37Rv.hypoxia.4hr.rep.2	4363	18231589
hypoxia	H37Rv.hypoxia.4hr.rep.3	4363	18231589
hypoxia	H37Rv.hypoxia.4hr.rep.4	4363	18231589
hypoxia	H37Rv.hypoxia.4hr.rep.5	4363	18231589
hypoxia	H37Rv.hypoxia.4hr.rep.6	4363	18231589
hypoxia	H37Rv.hypoxia.4hr.rep.7	4363	18231589
hypoxia	H37Rv.hypoxia.7.day.rep.1	4363	18231589
hypoxia	H37Rv.hypoxia.7.day.rep.2	4363	18231589
hypoxia	H37Rv.hypoxia.7.day.rep.3	4363	18231589
hypoxia	H37Rv.hypoxia.7.day.rep.4	4363	18231589
hypoxia	H37Rv.hypoxia.7.day.rep.5	4363	18231589
hypoxia	H37Rv.hypoxia.7.day.rep.6	4363	18231589
hypoxia	H37Rv.hypoxia.7.day.rep.7	4363	18231589
hypoxia	H37Rv.hypoxia.8hr.rep.1	4363	18231589
hypoxia	H37Rv.hypoxia.8hr.rep.2	4363	18231589
hypoxia	H37Rv.hypoxia.8hr.rep.3	4363	18231589
hypoxia	MTB.strain.1254.Ctrl.vs.low.aeration..0.2..oxygen..2hr.rep.1	4062	12953092
hypoxia	MTB.strain.1254.Ctrl.vs.low.aeration..0.2..oxygen..2hr.rep.2	4062	12953092
hypoxia	MTB.strain.1254.Ctrl.vs.low.aeration..0.2..oxygen..2hr.rep.3	4062	12953092
hypoxia	MTB1254.Day.0.vs.low.Oxygen.Day.4.rep.1	4062	12953092
hypoxia	MTB1254.Day.0.vs.low.Oxygen.Day.4.rep.2	4062	12953092
hypoxia	MTB1254.Day.0.vs.low.Oxygen.Day.4.rep.3	4062	12953092
hypoxia	MTB1254.Day.0.vs.low.Oxygen.Day.4.rep.4	4062	12953092
hypoxia	MTB1254.Day.0.vs.low.Oxygen.Day.4.rep.5	4062	12953092
hypoxia	MTB1254.Day.0.vs.low.Oxygen.Day.4.rep.6	4062	12953092
hypoxia	H37Rv.0.2..Oxygen..2h..1	4100	11416222
hypoxia	H37Rv.0.2..Oxygen..2h..2	4100	11416222
hypoxia	H37Rv.0.2..Oxygen..2h..3	4100	11416222
hypoxia	H37Rv.0.2..Oxygen..2h..4	4100	11416222
hypoxia	H37Rv.0.2..Oxygen..2h..5	4100	11416222
hypoxia	H37Rv.0.2..Oxygen..2h..6	4100	11416222
hypoxia	H37Rv.Day.0.vs.low.Oxygen.Day.4.rep.1	4101	15207491
hypoxia	H37Rv.Day.0.vs.low.Oxygen.Day.4.rep.2	4101	15207491
hypoxia	H37Rv.Day.0.vs.low.Oxygen.Day.4.rep.3	4101	15207491
hypoxia	H37Rv.Day.0.vs.low.Oxygen.Day.4.rep.4	4101	15207491
hypoxia	H37Rv.Day.0.vs.low.Oxygen.Day.4.rep.5	4101	15207491
hypoxia	H37Rv.Day.0.vs.low.Oxygen.Day.4.rep.6	4101	15207491
hypoxia	H37dosR.mutant.hypoxia.1.day.rep.1	4364	18231589
hypoxia	H37.Rv3132.34.KO.0.days.vs.Rv3132.34.KO..complemented..hypoxia.4.day.rep.1	4062	12953092
hypoxia	H37.Rv3132.34.KO.0.days.vs.Rv3132.34.KO..complemented..hypoxia.4.day.rep.2	4062	12953092
hypoxia	H37.Rv3132.34.KO.0.days.vs.Rv3132.34.KO..complemented..hypoxia.4.day.rep.3	4062	12953092
hypoxia	H37.Rv3132.34.KO.0.days.vs.Rv3132.34.KO..complemented..hypoxia.4.day.rep.4	4062	12953092
hypoxia	H37Rv.0.day.ctrl.vs.Rv3132.34.KO.hypoxia.4.day.rep.1	4062	12953092
hypoxia	H37Rv.0.day.ctrl.vs.Rv3132.34.KO.hypoxia.4.day.rep.2	4062	12953092
hypoxia	H37Rv.0.day.ctrl.vs.Rv3132.34.KO.hypoxia.4.day.rep.3	4062	12953092
hypoxia	H37Rv.0.day.ctrl.vs.Rv3132.34.KO.hypoxia.4.day.rep.4	4062	12953092
hypoxia	H37dosR.mutant.hypoxia.1.day.rep.2	4364	18231589
hypoxia	H37dosR.mutant.hypoxia.1.day.rep.3	4364	18231589
hypoxia	H37dosR.mutant.hypoxia.1.day.rep.4	4364	18231589
hypoxia	H37dosR.mutant.hypoxia.1.day.rep.5	4364	18231589
hypoxia	H37dosR.mutant.hypoxia.1.day.rep.6	4364	18231589
hypoxia	H37dosR.mutant.hypoxia.12hr.rep.1	4364	18231589
hypoxia	H37dosR.mutant.hypoxia.12hr.rep.3	4364	18231589
hypoxia	H37dosR.mutant.hypoxia.12hr.rep.4	4364	18231589
hypoxia	H37dosR.mutant.hypoxia.4.day.rep.1	4364	18231589
hypoxia	H37dosR.mutant.hypoxia.4hr.rep.1	4364	18231589
hypoxia	H37dosR.mutant.hypoxia.4hr.rep.2	4364	18231589
hypoxia	H37dosR.mutant.hypoxia.4hr.rep.4	4364	18231589
hypoxia	H37dosR.mutant.hypoxia.4hr.rep.5	4364	18231589
hypoxia	H37dosR.mutant.hypoxia.7.day.rep.1	4364	18231589
hypoxia	H37dosR.mutant.hypoxia.8hr.rep.2	4364	18231589
hypoxia	H37dosR.mutant.hypoxia.8hr.rep.3	4364	18231589
hypoxia	H37Rv.wt.vs.dosS.dosT.null.anaerobic.Gaspak.4hr.rep.1	4696	19487478
hypoxia	H37Rv.wt.vs.dosS.dosT.null.anaerobic.Gaspak.4hr.rep.2	4696	19487478
hypoxia	H37Rv.wt.vs.dosS.dosT.null.anaerobic.Gaspak.4hr.rep.3	4696	19487478
hypoxia	H37Rv.wt.vs.dosS.dosT.null.anaerobic.Gaspak24hr.rep.1	4696	19487478
hypoxia	H37Rv.wt.vs.dosS.dosT.null.anaerobic.Gaspak24hr.rep.2	4696	19487478
hypoxia	H37Rv.wt.vs.dosS.dosT.null.anaerobic.Gaspak24hr.rep.3	4696	19487478
hypoxia	H37Rv.wt.vs.dosS.dosT.null.dosT.complemented.rapid.anaerobic.dormancy.day.6.rep.1	4696	19487478
hypoxia	H37Rv.wt.vs.dosS.dosT.null.dosT.complemented.rapid.anaerobic.dormancy.day.6.rep.2	4696	19487478
hypoxia	H37Rv.wt.vs.dosS.dosT.null.dosT.complemented.rapid.anaerobic.dormancy.day.6.rep.3	4696	19487478
hypoxia	H37Rv.wt.vs.dosS.dosT.null.rapid.anaerobic.dormancy.day.6.rep.1	4696	19487478
hypoxia	H37Rv.wt.vs.dosS.dosT.null.rapid.anaerobic.dormancy.day.6.rep.2	4696	19487478
hypoxia	H37Rv.wt.vs.dosS.dosT.null.rapid.anaerobic.dormancy.day.6.rep.3	4696	19487478
hypoxia	H37Rv.wt.vs.dosS.null.anaerobic.Gaspak.24hr.rep.1	4696	19487478
hypoxia	H37Rv.wt.vs.dosS.null.anaerobic.Gaspak.24hr.rep.2	4696	19487478
hypoxia	H37Rv.wt.vs.dosS.null.anaerobic.Gaspak.24hr.rep.3	4696	19487478
hypoxia	H37Rv.wt.vs.dosS.null.anaerobic.Gaspak.4hr.rep.1	4696	19487478
hypoxia	H37Rv.wt.vs.dosS.null.anaerobic.Gaspak.4hr.rep.2	4696	19487478
hypoxia	H37Rv.wt.vs.dosS.null.rapid.anaerobic.dormancy.day.6.rep.1	4696	19487478
hypoxia	H37Rv.wt.vs.dosS.null.rapid.anaerobic.dormancy.day.6.rep.2	4696	19487478
hypoxia	H37Rv.wt.vs.dosS.null.rapid.anaerobic.dormancy.day.6.rep.3	4696	19487478
hypoxia	H37Rv.wt.vs.dosT.null.anaerobic.Gaspak.4hr.rep.1	4696	19487478
hypoxia	H37Rv.wt.vs.dosT.null.anaerobic.Gaspak.4hr.rep.2	4696	19487478
hypoxia	H37Rv.wt.vs.dosT.null.anaerobic.Gaspak.4hr.rep.3	4696	19487478
hypoxia	H37Rv.wt.vs.dosT.null.anaerobic.Gaspak24hr.rep.1	4696	19487478
hypoxia	H37Rv.wt.vs.dosT.null.anaerobic.Gaspak24hr.rep.2	4696	19487478
hypoxia	H37Rv.wt.vs.dosT.null.anaerobic.Gaspak24hr.rep.3	4696	19487478
hypoxia	H37Rv.wt.vs.dosT.null.rapid.anaerobic.dormancy.day.6.rep.1	4696	19487478
hypoxia	H37Rv.wt.vs.dosT.null.rapid.anaerobic.dormancy.day.6.rep.2	4696	19487478
hypoxia	H37Rv.wt.vs.dosT.null.rapid.anaerobic.dormancy.day.6.rep.3	4696	19487478
macrophage	H37Rv.grown.in.7H9.vs.H37Rv.24hrs.after.infection.in.macrophages.rep.1	4596	18070897
macrophage	H37Rv.grown.in.7H9.vs.H37Rv.24hrs.after.infection.in.macrophages.rep.2	4596	18070897
macrophage	H37Rv.grown.in.7H9.vs.H37Rv.24hrs.after.infection.in.macrophages.rep.3	4596	18070897
macrophage	H37Rv.grown.in.7H9.vs.H37Rv.24hrs.after.infection.in.macrophages.rep.4	4596	18070897
macrophage	H37Rv.grown.in.7H9.vs.H37Rv.24hrs.after.infection.in.macrophages.rep.5	4596	18070897
macrophage	H37Rv.grown.in.7H9.vs.H37Rv.4hrs.after.infection.in.macrophages.rep.1	4596	18070897
macrophage	H37Rv.grown.in.7H9.vs.H37Rv.4hrs.after.infection.in.macrophages.rep.2	4596	18070897
macrophage	H37Rv.grown.in.7H9.vs.H37Rv.4hrs.after.infection.in.macrophages.rep.3	4596	18070897
macrophage	H37Rv.grown.in.7H9.vs.H37Rv.4hrs.after.infection.in.macrophages.rep.4	4596	18070897
macrophage	H37Rv.grown.in.7H9.vs.H37Rv.4hrs.after.infection.in.macrophages.rep.5	4596	18070897
macrophage	H37Rv.grown.in.7H9.vs.H37Rv.4hrs.after.infection.in.macrophages.rep.6	4596	18070897
macrophage	CDC1551.extra.vs.intracellular.in.resting.macrophages.rep.1	4703	20628579
macrophage	CDC1551.extra.vs.intracellular.in.resting.macrophages.rep.2	4703	20628579
macrophage	Clinical.isolate.10514.01_Afri2.extra.vs.intracellular.in.resting.macrophages.rep.1	4703	20628579
macrophage	Clinical.isolate.10514.01_Afri2.extra.vs.intracellular.in.resting.macrophages.rep.2	4703	20628579
macrophage	Clinical.isolate.10517.01_Afri2.extra.vs.intracellular.in.resting.macrophages.rep.1	4703	20628579
macrophage	Clinical.isolate.10517.01_Afri2.extra.vs.intracellular.in.resting.macrophages.rep.2	4703	20628579
macrophage	Clinical.isolate.12954.03_Beijing.extra.vs.intracellular.in.resting.macrophages.rep.1	4703	20628579
macrophage	Clinical.isolate.12954.03_Beijing.extra.vs.intracellular.in.resting.macrophages.rep.2	4703	20628579
macrophage	Clinical.isolate.1500.03_Beijing.extra.vs.intracellular.in.resting.macrophages.rep.1	4703	20628579
macrophage	Clinical.isolate.1500.03_Beijing.extra.vs.intracellular.in.resting.macrophages.rep.2	4703	20628579
macrophage	Clinical.isolate.1797.03_EAI.extra.vs.intracellular.in.resting.macrophages.rep.1	4703	20628579
macrophage	Clinical.isolate.1797.03_EAI.extra.vs.intracellular.in.resting.macrophages.rep.2	4703	20628579
macrophage	Clinical.isolate.1934.03_Beijing.extra.vs.intracellular.in.resting.macrophages.rep.1	4703	20628579
macrophage	Clinical.isolate.1934.03_Beijing.extra.vs.intracellular.in.resting.macrophages.rep.2	4703	20628579
macrophage	Clinical.isolate.2169.99_Uganda.extra.vs.intracellular.in.resting.macrophages.rep.1	4703	20628579
macrophage	Clinical.isolate.2169.99_Uganda.extra.vs.intracellular.in.resting.macrophages.rep.2	4703	20628579
macrophage	Clinical.isolate.2191.99_Uganda.extra.vs.intracellular.in.resting.macrophages.rep.1	4703	20628579
macrophage	Clinical.isolate.2191.99_Uganda.extra.vs.intracellular.in.resting.macrophages.rep.2	4703	20628579
macrophage	Clinical.isolate.2333.99_Uganda.extra.vs.intracellular.in.resting.macrophages.rep.1	4703	20628579
macrophage	Clinical.isolate.2333.99_Uganda.extra.vs.intracellular.in.resting.macrophages.rep.2	4703	20628579
macrophage	Clinical.isolate.2336.02_Haarlem.extra.vs.intracellular.in.resting.macrophages.rep.1	4703	20628579
macrophage	Clinical.isolate.2336.02_Haarlem.extra.vs.intracellular.in.resting.macrophages.rep.2	4703	20628579
macrophage	Clinical.isolate.4130.02_Haarlem.extra.vs.intracellular.in.resting.macrophages.rep.1	4703	20628579
macrophage	Clinical.isolate.4130.02_Haarlem.extra.vs.intracellular.in.resting.macrophages.rep.2	4703	20628579
macrophage	Clinical.isolate.4850.03_EAI.extra.vs.intracellular.in.resting.macrophages.rep.1	4703	20628579
macrophage	Clinical.isolate.4850.03_EAI.extra.vs.intracellular.in.resting.macrophages.rep.2	4703	20628579
macrophage	Clinical.isolate.5468.02_Afri2.extra.vs.intracellular.in.resting.macrophages.rep.1	4703	20628579
macrophage	Clinical.isolate.5468.02_Afri2.extra.vs.intracellular.in.resting.macrophages.rep.2	4703	20628579
macrophage	Clinical.isolate.947.01_EAI.extra.vs.intracellular.in.resting.macrophages.rep.1	4703	20628579
macrophage	Clinical.isolate.947.01_EAI.extra.vs.intracellular.in.resting.macrophages.rep.2	4703	20628579
macrophage	Clinical.isolate.9532.03_Haarlem.extra.vs.intracellular.in.resting.macrophages.rep.1	4703	20628579
macrophage	Clinical.isolate.9532.03_Haarlem.extra.vs.intracellular.in.resting.macrophages.rep.2	4703	20628579
macrophage	H37Rv.extra.vs.intracellular.in.resting.macrophages.rep.1	4703	20628579
macrophage	H37Rv.extra.vs.intracellular.in.resting.macrophages.rep.2	4703	20628579
macrophage	CDC1551.extra.vs.intracellular.in.activated.macrophages.rep.1	4704	20628579
macrophage	CDC1551.extra.vs.intracellular.in.activated.macrophages.rep.2	4704	20628579
macrophage	Clinical.isolate.10514.01_Afri2.extra.vs.intracellular.in.activated.macrophages.rep.1	4704	20628579
macrophage	Clinical.isolate.10514.01_Afri2.extra.vs.intracellular.in.activated.macrophages.rep.2	4704	20628579
macrophage	Clinical.isolate.10517.01_Afri2.extra.vs.intracellular.in.activated.macrophages.rep.1	4704	20628579
macrophage	Clinical.isolate.10517.01_Afri2.extra.vs.intracellular.in.activated.macrophages.rep.2	4704	20628579
macrophage	Clinical.isolate.12954.03_Beijing.extra.vs.intracellular.in.activated.macrophages.rep.1	4704	20628579
macrophage	Clinical.isolate.12954.03_Beijing.extra.vs.intracellular.in.activated.macrophages.rep.2	4704	20628579
macrophage	Clinical.isolate.1500.03_Beijing.extra.vs.intracellular.in.activated.macrophages.rep.1	4704	20628579
macrophage	Clinical.isolate.1500.03_Beijing.extra.vs.intracellular.in.activated.macrophages.rep.2	4704	20628579
macrophage	Clinical.isolate.1797.03_EAI.extra.vs.intracellular.in.activated.macrophages.rep.1	4704	20628579
macrophage	Clinical.isolate.1797.03_EAI.extra.vs.intracellular.in.activated.macrophages.rep.2	4704	20628579
macrophage	Clinical.isolate.1934.03_Beijing.extra.vs.intracellular.in.activated.macrophages.rep.1	4704	20628579
macrophage	Clinical.isolate.1934.03_Beijing.extra.vs.intracellular.in.activated.macrophages.rep.2	4704	20628579
macrophage	Clinical.isolate.2169.99_Uganda.extra.vs.intracellular.in.activated.macrophages.rep.1	4704	20628579
macrophage	Clinical.isolate.2169.99_Uganda.extra.vs.intracellular.in.activated.macrophages.rep.2	4704	20628579
macrophage	Clinical.isolate.2191.99_Uganda.extra.vs.intracellular.in.activated.macrophages.rep.1	4704	20628579
macrophage	Clinical.isolate.2191.99_Uganda.extra.vs.intracellular.in.activated.macrophages.rep.2	4704	20628579
macrophage	Clinical.isolate.2333.99_Uganda.extra.vs.intracellular.in.activated.macrophages.rep.1	4704	20628579
macrophage	Clinical.isolate.2333.99_Uganda.extra.vs.intracellular.in.activated.macrophages.rep.2	4704	20628579
macrophage	Clinical.isolate.2336.02_Haarlem.extra.vs.intracellular.in.activated.macrophages.rep.1	4704	20628579
macrophage	Clinical.isolate.2336.02_Haarlem.extra.vs.intracellular.in.activated.macrophages.rep.2	4704	20628579
macrophage	Clinical.isolate.4130.02_Haarlem.extra.vs.intracellular.in.activated.macrophages.rep.1	4704	20628579
macrophage	Clinical.isolate.4130.02_Haarlem.extra.vs.intracellular.in.activated.macrophages.rep.2	4704	20628579
macrophage	Clinical.isolate.4850.03_EAI.extra.vs.intracellular.in.activated.macrophages.rep.1	4704	20628579
macrophage	Clinical.isolate.4850.03_EAI.extra.vs.intracellular.in.activated.macrophages.rep.2	4704	20628579
macrophage	Clinical.isolate.5468.02_Afri2.extra.vs.intracellular.in.activated.macrophages.rep.1	4704	20628579
macrophage	Clinical.isolate.5468.02_Afri2.extra.vs.intracellular.in.activated.macrophages.rep.2	4704	20628579
macrophage	Clinical.isolate.947.01_EAI.extra.vs.intracellular.in.activated.macrophages.rep.1	4704	20628579
macrophage	Clinical.isolate.947.01_EAI.extra.vs.intracellular.in.activated.macrophages.rep.2	4704	20628579
macrophage	Clinical.isolate.9532.03_Haarlem.extra.vs.intracellular.in.activated.macrophages.rep.1	4704	20628579
macrophage	Clinical.isolate.9532.03_Haarlem.extra.vs.intracellular.in.activated.macrophages.rep.2	4704	20628579
macrophage	H37Rv.extra.vs.intracellular.in.activated.macrophages.rep.1	4704	20628579
macrophage	H37Rv.extra.vs.intracellular.in.activated.macrophages.rep.2	4704	20628579
macrophage	CDC1551.5.uM.cytochalasin.D.treatment.for.2hr.in.macrophages.vs.outside.macrophages	Rohde_CellHostMicrobe2007	18005756
macrophage	CDC1551.ctrl..vs.2.hr.after.macrophage.infection	Rohde_CellHostMicrobe2007	18005756
macrophage	CDC1551.ctrl..vs.24.hr.after.macrophage.infection	Rohde_CellHostMicrobe2007	18005756
macrophage	CDC1551.in.ctrl.vs.100.nM.Concanamycin.A.treated.macrophages.for.2.hr	Rohde_CellHostMicrobe2007	18005756
macrophage	M..bovis.ctrl..vs.2.hr.after.macrophage.infection	Rohde_CellHostMicrobe2007	18005756
macrophage	M..bovis.ctrl..vs.24.hr.after.macrophage.infection	Rohde_CellHostMicrobe2007	18005756
macrophage	MTB.in.NOS2.null.macrophages...IFNg.for.24hrs	Schnappinger_JEM2003	12953091
macrophage	MTB.in.NOS2.null.macrophages.for.24hrs	Schnappinger_JEM2003	12953091
macrophage	MTB.in.Wild.type.macrophages...IFNg.for.24hrs	Schnappinger_JEM2003	12953091
macrophage	MTB.in.Wild.type.macrophages...IFNg.for.48hrs	Schnappinger_JEM2003	12953091
macrophage	MTB.in.Wild.type.macrophages...IFNg.for.4hrs	Schnappinger_JEM2003	12953091
macrophage	MTB.in.Wild.type.macrophages.for.24hrs	Schnappinger_JEM2003	12953091
macrophage	MTB.in.Wild.type.macrophages.for.48hrs	Schnappinger_JEM2003	12953091
macrophage	MTB.in.Wild.type.macrophages.for.4hrs	Schnappinger_JEM2003	12953091
macrophage	SigE.mutant.grown.in.7H9.vs.24hrs.after.infection.in.macrophages..DS..rep.1	4599	18657035
macrophage	SigE.mutant.grown.in.7H9.vs.24hrs.after.infection.in.macrophages..DS..rep.2	4599	18657035
macrophage	SigE.mutant.grown.in.7H9.vs.24hrs.after.infection.in.macrophages..DS..rep.3	4599	18657035
macrophage	SigE.mutant.grown.in.7H9.vs.24hrs.after.infection.in.macrophages.rep.1	4599	18657035
macrophage	SigE.mutant.grown.in.7H9.vs.24hrs.after.infection.in.macrophages.rep.2	4599	18657035
macrophage	H37Rv.vs.SigE.mutant.24hrs.after.macrophage.infection..DS..rep.1	4599	18657035
macrophage	H37Rv.vs.SigE.mutant.24hrs.after.macrophage.infection..DS..rep.2	4599	18657035
macrophage	H37Rv.vs.SigE.mutant.24hrs.after.macrophage.infection..DS..rep.3	4599	18657035
macrophage	H37Rv.vs.SigE.mutant.24hrs.after.macrophage.infection.rep.1	4599	18657035
macrophage	H37Rv.vs.SigE.mutant.24hrs.after.macrophage.infection.rep.2	4599	18657035
macrophage	H37Rv.vs.SigE.mutant.24hrs.after.macrophage.infection.rep.3	4599	18657035
nitrosative stress	X0.02mM.GSNOvsDMSO..6h	4107	15247240
nitrosative stress	X0.1mM.GSNO.DMSO..3.5h	4107	15247240
nitrosative stress	X0.1mM.GSNO.DMSO..6h	4107	15247240
nitrosative stress	X0.1mM.GSNOvsDMSO..4h	4107	15247240
nitrosative stress	X0.1mM.GSNOvsDMSO..6h	4107	15247240
nitrosative stress	X0.1mM.GSNOvsDMSO..6h.A	4107	15247240
nitrosative stress	X0.1mMGSNO.10ug.mLmdvsDMSO.6h	4107	15247240
nitrosative stress	X0.1mMGSNO.10ug.mLmdvsDMSO.6hA	4107	15247240
nitrosative stress	X0.1mMGSNO.20ug.mLCPZvsDMSO.6h	4107	15247240
nitrosative stress	X0.1mMGSNO.20ug.mLCPZvsDMSO.6hA	4107	15247240
nitrosative stress	X0.1mMGSNO.5ug.mLKCNvsDMSO.6h	4107	15247240
nitrosative stress	X0.1mMGSNO.5ug.mLKCNvsDMSO.6h.A	4107	15247240
nitrosative stress	X25ug.mLCPZ.0.1mMGSNO.DMSO..1	4107	15247240
nitrosative stress	X25ug.mLCPZ.0.1mMGSNO.DMSO..2	4107	15247240
nitrosative stress	X25ug.mLCPZ.0.1mMGSNO.DMSO..3	4107	15247240
nitrosative stress	X25ug.mLCPZ.0.1mMGSNOvsDMSO.A	4107	15247240
nitrosative stress	X5ug.mL.CFZ.0.1mM.GSNO.DMSO..1	4107	15247240
nitrosative stress	X5ug.mL.CFZ.0.1mM.GSNO.DMSO..2	4107	15247240
nitrosative stress	X5ug.mLCFZ.0.1mMGSNOvsDMSO.A	4107	15247240
nitrosative stress	CDC1551.Ctrl.vs.0.05.mM.DETA.NO.40.min.rep.1	4062	12953092
nitrosative stress	CDC1551.Ctrl.vs.0.05.mM.DETA.NO.40.min.rep.2	4062	12953092
nitrosative stress	CDC1551.Ctrl.vs.0.05.mM.DETA.NO.40.min.rep.3	4062	12953092
nitrosative stress	CDC1551.Ctrl.vs.0.05.mM.DETA.NO.40.min.rep.4	4062	12953092
nitrosative stress	CDC1551.Ctrl.vs.0.05.mM.DETA.NO.40.min.rep.5	4062	12953092
nitrosative stress	H37Rv.Ctrl.vs.0.05.mM.DETA.NO.40min.rep.1	4062	12953092
nitrosative stress	H37Rv.Ctrl.vs.0.05.mM.DETA.NO.40min.rep.2	4062	12953092
nitrosative stress	H37Rv.Ctrl.vs.0.05.mM.DETA.NO.40min.rep.3	4062	12953092
nitrosative stress	H37Rv.Ctrl.vs.0.05.mM.DETA.NO.40min.rep.4	4062	12953092
nitrosative stress	MTB.strain.1254.Ctrl.vs.0.005.mM.DETA.NO.40min.rep.1	4062	12953092
nitrosative stress	MTB.strain.1254.Ctrl.vs.0.005.mM.DETA.NO.40min.rep.2	4062	12953092
nitrosative stress	MTB.strain.1254.Ctrl.vs.0.005.mM.DETA.NO.40min.rep.3	4062	12953092
nitrosative stress	MTB.strain.1254.Ctrl.vs.0.005.mM.DETA.NO.40min.rep.4	4062	12953092
nitrosative stress	MTB.strain.1254.Ctrl.vs.0.05.mM.DETA.NO.40min.rep.1	4062	12953092
nitrosative stress	MTB.strain.1254.Ctrl.vs.0.05.mM.DETA.NO.40min.rep.3	4062	12953092
nitrosative stress	MTB.strain.1254.Ctrl.vs.0.05.mM.DETA.NO.40min.rep.5	4062	12953092
nitrosative stress	MTB.strain.1254.Ctrl.vs.0.05.mM.DETA.NO.40min.rep.6	4062	12953092
nitrosative stress	MTB.strain.1254.Ctrl.vs.0.05.mM.DETA.NO.40min.rep.7	4062	12953092
nitrosative stress	MTB.strain.1254.Ctrl.vs.0.5.mM.DETA.NO.16hrs.rep.1	4062	12953092
nitrosative stress	MTB.strain.1254.Ctrl.vs.0.5.mM.DETA.NO.16hrs.rep.2	4062	12953092
nitrosative stress	MTB.strain.1254.Ctrl.vs.0.5.mM.DETA.NO.16hrs.rep.3	4062	12953092
nitrosative stress	MTB.strain.1254.Ctrl.vs.0.5.mM.DETA.NO.16hrs.rep.4	4062	12953092
nitrosative stress	MTB.strain.1254.Ctrl.vs.0.5.mM.DETA.NO.1hr.rep.1	4062	12953092
nitrosative stress	MTB.strain.1254.Ctrl.vs.0.5.mM.DETA.NO.1hr.rep.2	4062	12953092
nitrosative stress	MTB.strain.1254.Ctrl.vs.0.5.mM.DETA.NO.1hr.rep.3	4062	12953092
nitrosative stress	MTB.strain.1254.Ctrl.vs.0.5.mM.DETA.NO.1hr.rep.4	4062	12953092
nitrosative stress	MTB.strain.1254.Ctrl.vs.0.5.mM.DETA.NO.20min.rep.1	4062	12953092
nitrosative stress	MTB.strain.1254.Ctrl.vs.0.5.mM.DETA.NO.20min.rep.2	4062	12953092
nitrosative stress	MTB.strain.1254.Ctrl.vs.0.5.mM.DETA.NO.20min.rep.3	4062	12953092
nitrosative stress	MTB.strain.1254.Ctrl.vs.0.5.mM.DETA.NO.20min.rep.4	4062	12953092
nitrosative stress	MTB.strain.1254.Ctrl.vs.0.5.mM.DETA.NO.24hrs...0.5.mM.DNO.40min.rep.1	4062	12953092
nitrosative stress	MTB.strain.1254.Ctrl.vs.0.5.mM.DETA.NO.24hrs...0.5.mM.DNO.40min.rep.2	4062	12953092
nitrosative stress	MTB.strain.1254.Ctrl.vs.0.5.mM.DETA.NO.24hrs...0.5.mM.DNO.40min.rep.3	4062	12953092
nitrosative stress	MTB.strain.1254.Ctrl.vs.0.5.mM.DETA.NO.24hrs...0.5.mM.DNO.40min.rep.4	4062	12953092
nitrosative stress	MTB.strain.1254.Ctrl.vs.0.5.mM.DETA.NO.24hrs.rep.1	4062	12953092
nitrosative stress	MTB.strain.1254.Ctrl.vs.0.5.mM.DETA.NO.24hrs.rep.2	4062	12953092
nitrosative stress	MTB.strain.1254.Ctrl.vs.0.5.mM.DETA.NO.24hrs.rep.3	4062	12953092
nitrosative stress	MTB.strain.1254.Ctrl.vs.0.5.mM.DETA.NO.24hrs.rep.4	4062	12953092
nitrosative stress	MTB.strain.1254.Ctrl.vs.0.5.mM.DETA.NO.2hrs.rep.1	4062	12953092
nitrosative stress	MTB.strain.1254.Ctrl.vs.0.5.mM.DETA.NO.2hrs.rep.2	4062	12953092
nitrosative stress	MTB.strain.1254.Ctrl.vs.0.5.mM.DETA.NO.2hrs.rep.3	4062	12953092
nitrosative stress	MTB.strain.1254.Ctrl.vs.0.5.mM.DETA.NO.2hrs.rep.4	4062	12953092
nitrosative stress	MTB.strain.1254.Ctrl.vs.0.5.mM.DETA.NO.40min.rep.1	4062	12953092
nitrosative stress	MTB.strain.1254.Ctrl.vs.0.5.mM.DETA.NO.40min.rep.2	4062	12953092
nitrosative stress	MTB.strain.1254.Ctrl.vs.0.5.mM.DETA.NO.40min.rep.3	4062	12953092
nitrosative stress	MTB.strain.1254.Ctrl.vs.0.5.mM.DETA.NO.40min.rep.4	4062	12953092
nitrosative stress	MTB.strain.1254.Ctrl.vs.0.5.mM.DETA.NO.5min.rep.1	4062	12953092
nitrosative stress	MTB.strain.1254.Ctrl.vs.0.5.mM.DETA.NO.5min.rep.2	4062	12953092
nitrosative stress	MTB.strain.1254.Ctrl.vs.0.5.mM.DETA.NO.5min.rep.3	4062	12953092
nitrosative stress	MTB.strain.1254.Ctrl.vs.0.5.mM.DETA.NO.5min.rep.4	4062	12953092
nitrosative stress	MTB.strain.1254.Ctrl.vs.0.5.mM.DETA.NO.8hrs.rep.1	4062	12953092
nitrosative stress	MTB.strain.1254.Ctrl.vs.0.5.mM.DETA.NO.8hrs.rep.2	4062	12953092
nitrosative stress	MTB.strain.1254.Ctrl.vs.0.5.mM.DETA.NO.8hrs.rep.3	4062	12953092
nitrosative stress	MTB.strain.1254.Ctrl.vs.0.5.mM.DETA.NO.8hrs.rep.4	4062	12953092
nitrosative stress	MTB.strain.1254.Ctrl.vs.1.0.mM.DETA.NO.40min.rep.1	4062	12953092
nitrosative stress	MTB.strain.1254.Ctrl.vs.1.0.mM.DETA.NO.40min.rep.2	4062	12953092
nitrosative stress	MTB.strain.1254.Ctrl.vs.1.0.mM.DETA.NO.40min.rep.3	4062	12953092
nitrosative stress	MTB.strain.1254.Ctrl.vs.1.0.mM.DETA.NO.40min.rep.4	4062	12953092
nitrosative stress	MTB.strain.1254.Ctrl.vs.5.0.mM.DETA.NO.40min.rep.1	4062	12953092
nitrosative stress	MTB.strain.1254.Ctrl.vs.5.0.mM.DETA.NO.40min.rep.2	4062	12953092
nitrosative stress	MTB.strain.1254.Ctrl.vs.5.0.mM.DETA.NO.40min.rep.3	4062	12953092
nitrosative stress	MTB.strain.1254.Ctrl.vs.5.0.mM.DETA.NO.40min.rep.4	4062	12953092
nitrosative stress	MTB.strain.1254.Ctrl.vs.high.aeration...0.001.mM.DETA.NO.rep.1	4062	12953092
nitrosative stress	MTB.strain.1254.Ctrl.vs.high.aeration...0.001.mM.DETA.NO.rep.2	4062	12953092
nitrosative stress	MTB.strain.1254.Ctrl.vs.high.aeration...0.001.mM.DETA.NO.rep.3	4062	12953092
nitrosative stress	MTB.strain.1254.Ctrl.vs.high.aeration...0.005.mM.DETA.NO.rep.1	4062	12953092
nitrosative stress	MTB.strain.1254.Ctrl.vs.high.aeration...0.005.mM.DETA.NO.rep.2	4062	12953092
nitrosative stress	MTB.strain.1254.Ctrl.vs.high.aeration...0.005.mM.DETA.NO.rep.3	4062	12953092
nitrosative stress	MTB.strain.1254.Ctrl.vs.high.aeration...0.01.mM.DETA.NO.rep.1	4062	12953092
nitrosative stress	MTB.strain.1254.Ctrl.vs.high.aeration...0.01.mM.DETA.NO.rep.2	4062	12953092
nitrosative stress	MTB.strain.1254.Ctrl.vs.high.aeration...0.01.mM.DETA.NO.rep.3	4062	12953092
nitrosative stress	MTB.strain.1254.Ctrl.vs.high.aeration...0.05.mM.DETA.NO.rep.1	4062	12953092
nitrosative stress	MTB.strain.1254.Ctrl.vs.high.aeration...0.05.mM.DETA.NO.rep.2	4062	12953092
nitrosative stress	MTB.strain.1254.Ctrl.vs.high.aeration...0.05.mM.DETA.NO.rep.3	4062	12953092
nitrosative stress	MTB.strain.1254.Ctrl.vs.low.aeration...0.001.mM.DETA.NO.rep.1	4062	12953092
nitrosative stress	MTB.strain.1254.Ctrl.vs.low.aeration...0.001.mM.DETA.NO.rep.2	4062	12953092
nitrosative stress	MTB.strain.1254.Ctrl.vs.low.aeration...0.001.mM.DETA.NO.rep.3	4062	12953092
nitrosative stress	MTB.strain.1254.Ctrl.vs.low.aeration...0.005.mM.DETA.NO.rep.1	4062	12953092
nitrosative stress	MTB.strain.1254.Ctrl.vs.low.aeration...0.005.mM.DETA.NO.rep.2	4062	12953092
nitrosative stress	MTB.strain.1254.Ctrl.vs.low.aeration...0.005.mM.DETA.NO.rep.3	4062	12953092
nitrosative stress	MTB.strain.1254.Ctrl.vs.low.aeration...0.01.mM.DETA.NO.rep.1	4062	12953092
nitrosative stress	MTB.strain.1254.Ctrl.vs.low.aeration...0.01.mM.DETA.NO.rep.2	4062	12953092
nitrosative stress	MTB.strain.1254.Ctrl.vs.low.aeration...0.01.mM.DETA.NO.rep.3	4062	12953092
nitrosative stress	MTB.strain.1254.Ctrl.vs.low.aeration...0.05.mM.DETA.NO.rep.1	4062	12953092
nitrosative stress	MTB.strain.1254.Ctrl.vs.low.aeration...0.05.mM.DETA.NO.rep.2	4062	12953092
nitrosative stress	MTB.strain.1254.Ctrl.vs.low.aeration...0.05.mM.DETA.NO.rep.3	4062	12953092
nitrosative stress	H37Rv.ctrl.vs.Rv3132.3134.KO..0.05.mM.DETA.NO.40min.rep.1	4062	12953092
nitrosative stress	H37Rv.ctrl.vs.Rv3132.3134.KO..0.05.mM.DETA.NO.40min.rep.2	4062	12953092
nitrosative stress	H37Rv.ctrl.vs.Rv3132.3134.KO..0.05.mM.DETA.NO.40min.rep.3	4062	12953092
nitrosative stress	H37Rv.ctrl.vs.Rv3132.3134.KO..0.05.mM.DETA.NO.40min.rep.4	4062	12953092
nitrosative stress	H37Rv.ctrl.vs.Rv3132.34.KO..complemented...0.05.mM.DETA.NO.40min.rep.1	4062	12953092
nitrosative stress	H37Rv.ctrl.vs.Rv3132.34.KO..complemented...0.05.mM.DETA.NO.40min.rep.2	4062	12953092
nitrosative stress	H37Rv.ctrl.vs.Rv3132.34.KO..complemented...0.05.mM.DETA.NO.40min.rep.3	4062	12953092
nitrosative stress	H37Rv.ctrl.vs.Rv3132.34.KO..complemented...0.05.mM.DETA.NO.40min.rep.4	4062	12953092
nitrosative stress	H37Rv.wt.vs.dosS.null.nitric.oxide.treatment.1hr.rep.1	4696	19487478
nitrosative stress	H37Rv.wt.vs.dosS.null.nitric.oxide.treatment.1hr.rep.2	4696	19487478
nitrosative stress	H37Rv.wt.vs.dosS.null.nitric.oxide.treatment.1hr.rep.3	4696	19487478
nitrosative stress	H37Rv.wt.vs.dosS.null.nitric.oxide.treatment.1hr.rep.4	4696	19487478
nitrosative stress	H37Rv.wt.vs.dosT.null.nitric.oxide.treatment.1hr.rep.1	4696	19487478
nitrosative stress	H37Rv.wt.vs.dosT.null.nitric.oxide.treatment.1hr.rep.2	4696	19487478
nitrosative stress	H37Rv.wt.vs.dosT.null.nitric.oxide.treatment.1hr.rep.3	4696	19487478
oxidative stress	H37Rv.diamide.1h.rep.1	4365	12123450
oxidative stress	H37Rv.diamide.1h.rep.2	4365	12123450
oxidative stress	H37Rv.diamide.1h.rep.3	4365	12123450
oxidative stress	H37Rv.diamide.1h.rep.4	4365	12123450
oxidative stress	H37Rv.diamide.1h.rep.5	4365	12123450
oxidative stress	H37Rv.diamide.1h.rep.6	4365	12123450
oxidative stress	H37Rv.wild.type.control.vs.5mM.Diamide.for.60.min.rep.1	4523	19592585
oxidative stress	H37Rv.wild.type.control.vs.5mM.Diamide.for.60.min.rep.2	4523	19592585
oxidative stress	H37Rv.wild.type.control.vs.5mM.Diamide.for.60.min.rep.3	4523	19592585
oxidative stress	H37Rv.wild.type.control.vs.5mM.Diamide.for.60.min.rep.4	4523	19592585
oxidative stress	H37Rv.wild.type.control.vs.5mM.Diamide.for.60.min.rep.5	4523	19592585
oxidative stress	H37Rv.wild.type.control.vs.5mM.Diamide.for.60.min.rep.6	4523	19592585
oxidative stress	H2O2.4mM.vs.ctrl.12h.1	4107	15247240
oxidative stress	H2O2.4mM.vs.ctrl.8h.1	4107	15247240
oxidative stress	X4mM.H2O2.ctrl..2h...1	4107	15247240
oxidative stress	X4mM.H2O2.ctrl..2h...2	4107	15247240
oxidative stress	X4mM.H2O2.ctrl..4h...1	4107	15247240
oxidative stress	X4mM.H2O2.ctrl..4h...2	4107	15247240
oxidative stress	X4mM.H2O2vsctrl..1h.	4107	15247240
oxidative stress	X4mM.H2O2vsctrl..2h.	4107	15247240
oxidative stress	X4mM.H2O2vsctrl..2h.A	4107	15247240
oxidative stress	X4mM.H2O2vsctrl..4h.	4107	15247240
oxidative stress	X4mM.H2O2vsctrl..4h.A	4107	15247240
oxidative stress	MTB.strain.1254.Ctrl.vs.0.5.mM.KCN...2hr.hypoxia.rep.1	4062	12953092
oxidative stress	MTB.strain.1254.Ctrl.vs.0.5.mM.KCN...2hr.hypoxia.rep.2	4062	12953092
oxidative stress	MTB.strain.1254.Ctrl.vs.0.5.mM.KCN...2hr.hypoxia.rep.3	4062	12953092
oxidative stress	MTB.strain.1254.Ctrl.vs.0.5.mM.KCN.1hr.rep.1	4062	12953092
oxidative stress	MTB.strain.1254.Ctrl.vs.0.5.mM.KCN.1hr.rep.2	4062	12953092
oxidative stress	MTB.strain.1254.Ctrl.vs.0.5.mM.KCN.1hr.rep.3	4062	12953092
oxidative stress	X20ug.mL.KCN.DMSO..6h	4107	15247240
oxidative stress	X5ug.mL.KCN.DMSO..6h..1	4107	15247240
oxidative stress	X5ug.mL.KCN.DMSO..6h..2	4107	15247240
oxidative stress	X20ug.ml.KCN.vs.DMSO.6hrs	4583	19641733
oxidative stress	X5ug.ml.KCN.vs.DMSO.6hrs.rep.1	4583	19641733
oxidative stress	X5ug.ml.KCN.vs.DMSO.6hrs.rep.2	4583	19641733
oxidative stress	MTB.strain.1254.Ctrl.vs.0.5.mM.KCN.20min...0.05.mM.DETA.NO.40min.rep.1	4062	12953092
oxidative stress	MTB.strain.1254.Ctrl.vs.0.5.mM.KCN.20min...0.05.mM.DETA.NO.40min.rep.2	4062	12953092
oxidative stress	MTB.strain.1254.Ctrl.vs.0.5.mM.KCN.20min...0.05.mM.DETA.NO.40min.rep.3	4062	12953092
oxidative stress	H37Rv.sigma.H.null.mutant.diamide.1h.rep.1	4365	12123450
oxidative stress	H37Rv.sigma.H.null.mutant.diamide.1h.rep.2	4365	12123450
oxidative stress	H37Rv.sigma.H.null.mutant.diamide.1h.rep.3	4365	12123450
oxidative stress	H37Rv.sigma.H.null.mutant.diamide.1h.rep.4	4365	12123450
oxidative stress	H37Rv.sigma.H.null.mutant.diamide.1h.rep.5	4365	12123450
oxidative stress	H37Rv.sigB.null.mutant.control.vs.5mM.Diamide.for.60.min.rep.1	4523	19592585
oxidative stress	H37Rv.sigB.null.mutant.control.vs.5mM.Diamide.for.60.min.rep.2	4523	19592585
oxidative stress	H37Rv.sigB.null.mutant.control.vs.5mM.Diamide.for.60.min.rep.3	4523	19592585
oxidative stress	H37Rv.sigB.null.mutant.control.vs.5mM.Diamide.for.60.min.rep.4	4523	19592585
oxidative stress	H37Rv.sigB.null.mutant.control.vs.5mM.Diamide.for.60.min.rep.5	4523	19592585
oxidative stress	H37Rv.sigB.null.mutant.control.vs.5mM.Diamide.for.60.min.rep.6	4523	19592585
pH stress	X0.12mg.mL.BZA.pH5.6..2h.	4107	15247240
pH stress	X0.12mg.mL.BZA.pH5.6..4h..1	4107	15247240
pH stress	X0.12mg.mL.BZA.pH5.6..4h..2	4107	15247240
pH stress	X0.12mg.mL.BZAvspH5.6..11h.	4107	15247240
pH stress	X0.12mg.mL.BZAvspH5.6..5h.	4107	15247240
pH stress	X0.12mg.mL.BZAvspH5.6..7h.	4107	15247240
pH stress	X0.12mg.mL.Nam.pH5.6..2h..1	4107	15247240
pH stress	X0.12mg.mL.Nam.pH5.6..2h..2	4107	15247240
pH stress	X0.12mg.mL.Nam.pH5.6..4h..1	4107	15247240
pH stress	X0.12mg.mL.Nam.pH5.6..4h..2	4107	15247240
pH stress	X0.12mg.mL.NamvspH5.6..4h.	4107	15247240
pH stress	X0.12mg.mL.NamvspH5.6..5.5h.	4107	15247240
pH stress	X0.12mg.mL.NamvspH5.6..7h.	4107	15247240
pH stress	X0.12mg.mL.PZA.pH5.6..2.5h.	4107	15247240
pH stress	X0.12mg.mL.PZA.pH5.6..2h.	4107	15247240
pH stress	X0.12mg.mL.PZA.pH5.6..4h..1	4107	15247240
pH stress	X0.12mg.mL.PZA.pH5.6..4h..2	4107	15247240
pH stress	X0.12mg.mL.PZA.pH5.6..5h.	4107	15247240
pH stress	X0.12mg.mL.PZAvspH5.6..10.5h.	4107	15247240
pH stress	X0.12mg.mL.PZAvspH5.6..11h.	4107	15247240
pH stress	X0.12mg.mL.PZAvspH5.6..4h.	4107	15247240
pH stress	X0.12mg.mL.PZAvspH5.6..4h.A	4107	15247240
pH stress	X0.12mg.mL.PZAvspH5.6..5.5h.	4107	15247240
pH stress	X0.12mg.mL.PZAvspH5.6..6h.	4107	15247240
pH stress	X0.12mg.mL.PZAvspH5.6..6h.A	4107	15247240
pH stress	X1.2mg.mL.NamvspH5.6..10.5h.	4107	15247240
pH stress	X1.2mg.mL.NamvspH5.6..5h.	4107	15247240
pH stress	X1.2mg.mL.PZA.pH5.6..2h..	4107	15247240
pH stress	X1.2mg.mL.PZA.pH5.6..5h.	4107	15247240
pH stress	X1.2mg.mL.PZAvspH5.6..10.5h.	4107	15247240
pH stress	X1.2mg.mL.PZAvspH5.6..16h.	4107	15247240
pH stress	X1.2mg.mL.PZAvspH5.6..4h.	4107	15247240
pH stress	X1.2mg.mL.PZAvspH5.6..4h.A	4107	15247240
pH stress	X1.2mg.mL.PZAvspH5.6..4h.B	4107	15247240
pH stress	X1.2mg.mL.PZAvspH5.6..6h.	4107	15247240
pH stress	X1.2mg.mL.PZAvspH5.6..6h.A	4107	15247240
pH stress	X1.2mg.mL.PZAvspH5.6..7h.	4107	15247240
pH stress	X1.2mg.mL.PZAvspH5.6..7h.A	4107	15247240
pH stress	X40ug.mL.5CL.pH5.6..2h..1	4107	15247240
pH stress	X40ug.mL.5CL.pH5.6..2h..2	4107	15247240
pH stress	X40ug.mL.5CL.pH5.6..4h..1	4107	15247240
pH stress	X40ug.mL.5CL.pH5.6..4h..2	4107	15247240
pH stress	X40ug.mL.5CL.pH5.6..4h..3	4107	15247240
pH stress	X80ug.mL.5CL.pH5.6..2h.	4107	15247240
pH stress	pH5.6vspH6.8..11h.	4107	15247240
pH stress	pH5.6vspH6.8..16h.	4107	15247240
pH stress	pH5.6vspH6.8..2h.	4107	15247240
pH stress	pH5.6vspH6.8..2h.A	4107	15247240
pH stress	pH5.6vspH6.8..4h.	4107	15247240
pH stress	pH5.6vspH6.8..4h.B	4107	15247240
pH stress	pH5.6vspH6.8..5h.	4107	15247240
pH stress	pH5.6vspH6.8..7h.	4107	15247240
pH stress	pH5.2vspH6.8..10.5h.	4107	15247240
pH stress	pH5.2vspH6.8..11h.	4107	15247240
pH stress	pH5.2vspH6.8..16h.	4107	15247240
pH stress	pH5.2vspH6.8..2h.	4107	15247240
pH stress	pH5.2vspH6.8..5.5h.	4107	15247240
pH stress	pH5.2vspH6.8..5h.	4107	15247240
pH stress	pH4.8vspH6.8..11h.	4107	15247240
pH stress	pH4.8vspH6.8..2h.	4107	15247240
pH stress	pH4.8vspH6.8..2h.A	4107	15247240
pH stress	pH4.8vspH6.8..2h.B	4107	15247240
pH stress	pH4.8vspH6.8..4h.	4107	15247240
pH stress	pH4.8vspH6.8..4h.A	4107	15247240
pH stress	pH4.8vspH6.8..4h.B	4107	15247240
pH stress	pH4.8vspH6.8..4h.C	4107	15247240
pH stress	pH4.8vspH6.8..5.5h.	4107	15247240
pH stress	pH4.8vspH6.8..5h.	4107	15247240
pH stress	pH4.8vspH6.8..6h.	4107	15247240
pH stress	pH4.8vspH6.8..7h.	4107	15247240
pH stress	CDC1551.ctrl.vs.pH.6.5.7H9.broth.for.2.hr	Rohde_CellHostMicrobe2007	18005756
pH stress	CDC1551.ctrl.vs.pH.5.5.7H9.broth.for.2.hr	Rohde_CellHostMicrobe2007	18005756
