# Supplementary material for: A high-resolution network model for global gene regulation in Mycobacterium tuberculosis
Source: Nucleic Acids Res. 2014 Sep 17;42(18):11291–303. doi: 10.1093/nar/gku777 (PMC4191388; doi:10.1093/nar/gku777)
Supplement: SUPPLEMENTARY DATA [file supp_gku777_nar-01898-h-2014-File008.zip › PetersonEJR.Supp.data.file.S8.xlsx]

## Sheet: Additional.data.file.6
Additional data file S8. Properties for the 6 biclusters that were identified to be significantly enriched for cholesterol utilization genes.
Bicluster_0199	Bicluster_0200	Bicluster_0337	Bicluster_0181	Bicluster_0152	Bicluster_0360
17 genes, 237 conditions, residual = 0.54	15 genes, 234 conditions, residual = 0.45	18 genes, 237 conditions, residual = 0.496	17 genes, 241 conditions, residual = 0.515	16 genes, 238 conditions, residual = 0.49	17 genes, 233 conditions, residual = 0.55
Enriched in cholesterol utilization genes (p-value =1.95 × 10-9)a	Enriched in cholesterol utilization genes (p-value =1.33 × 10-15)a	Enriched in cholesterol utilization genes (p-value =1.08 × 10-7)a	Enriched in cholesterol utilization genes (p-value =8.12 × 10-13)a	Enriched in cholesterol utilization genes (p-value =1.05 × 10-9)a	Enriched in cholesterol utilization genes (p-value =1.16 × 10-14)a
Member genes:	Member genes:	Member genes:	Member genes:	Member genes:	Member genes:
1. Rv0272c	1. Rv3504	1. Rv0846c	1. Rv2417c	1. Rv0764c	1. Rv0911
2. Rv0273c	2. Rv3505	2. Rv0847	2. Rv2419c	2. Rv0767c	2. Rv3361c
3. Rv0274	3. Rv3515c	3. Rv0848	3. Rv2420c	3. Rv1455	3. Rv3362c
4. Rv0476	4. Rv3516	4. Rv0849	4. Rv3548c	4. Rv3063	4. Rv3363c
5. Rv0477	5. Rv3526	5. Rv0850	5. Rv3549c	5. Rv3071	5. Rv3365c
6. Rv1635c	6. Rv3527	6. Rv1994c	6. Rv3550	6. Rv3335c	6. Rv3492c
7. Rv3201c	7. Rv3540c	7. Rv1995	7. Rv3551	7. Rv3548c	7. Rv3493c
8. Rv3526	8. Rv3543c	8. Rv3529c	8. Rv3553	8. Rv3549c	8. Rv3494c
9. Rv3534c	9. Rv3544c	9. Rv3530c	9. Rv3554	9. Rv3550	9. Rv3495c
10. Rv3535c	10. Rv3545c	10. Rv3531c	10. Rv3556c	10. Rv3551	10. Rv3496c
11. Rv3536c	11. Rv3546	11. Rv3534c	11. Rv3557c	11. Rv3552	11. Rv3497c
12. Rv3537	12. Rv3568c	12. Rv3535c	12. Rv3559c	12. Rv3553	12. Rv3498c
13. Rv3538	13. Rv3570c	13. Rv3536c	13. Rv3560c	13. Rv3559c	13. Rv3499c
14. Rv3568c	14. Rv3573c	14. Rv3537	14. Rv3561	14. Rv3561	14. Rv3500c
15. Rv3569c	15. Rv3574	15. Rv3538	15. Rv3562	15. Rv3564	15. Rv3501c
16. Rv3572		16. Rv3567c	16. Rv3563	16. Rv3565	16. Rv3631
17. Rv3574		17. Rv3569c	17. Rv3564	17. Rv3569c	17. Rv3632
		18. Rv3571	18. Rv3571	18. Rv3571	18. Rv3571
aHypergeometric p-values for enrichment of cholesterol utilization genes in the gene members of each bicluster.
