# Supplementary material for: A high-resolution network model for global gene regulation in Mycobacterium tuberculosis
Source: Nucleic Acids Res. 2014 Sep 17;42(18):11291–303. doi: 10.1093/nar/gku777 (PMC4191388; doi:10.1093/nar/gku777)
Supplement: SUPPLEMENTARY DATA [file supp_gku777_nar-01898-h-2014-File008.zip › PetersonEJR.Supp.data.file.S7.xlsx]

## Sheet: 20140714.all.infection.genes.co
Supplemental data file S7. Genes that act uniquely during host infection, but not during normal laboratory growth conditions.
gene	condition	cholesterol.essential
Rv1193	host.interaction	TRUE
Rv3559c	cholesterol	TRUE
Rv3564	cholesterol	TRUE
Rv2799	cholesterol	TRUE
Rv3531c	macrophage	TRUE
Rv3549c	cholesterol	TRUE
Rv3551	cholesterol	TRUE
Rv3560c	cholesterol	TRUE
Rv3561	cholesterol	TRUE
Rv3563	cholesterol	TRUE
Rv3825c	cholesterol	TRUE
Rv0768	cholesterol	TRUE
Rv0768	host.interaction	TRUE
Rv0769	cholesterol	TRUE
Rv0769	host.interaction	TRUE
Rv1964	cholesterol	TRUE
Rv1964	macrophage	TRUE
Rv1966	cholesterol	TRUE
Rv1966	macrophage	TRUE
Rv1969	cholesterol	TRUE
Rv1969	macrophage	TRUE
Rv1972	cholesterol	TRUE
Rv1972	macrophage	TRUE
Rv0524	host.interaction	FALSE
Rv0525	host.interaction	FALSE
Rv0526	host.interaction	FALSE
Rv0527	host.interaction	FALSE
Rv0528	host.interaction	FALSE
Rv0674	host.interaction	FALSE
Rv0675	host.interaction	FALSE
Rv1461	macrophage	FALSE
Rv1462	macrophage	FALSE
Rv1464	macrophage	FALSE
Rv1465	macrophage	FALSE
Rv1466	macrophage	FALSE
Rv2235	cholesterol	FALSE
Rv2319c	cholesterol	FALSE
Rv2391	host.interaction	FALSE
Rv2421c	cholesterol	FALSE
Rv2746c	cholesterol	FALSE
Rv2747	cholesterol	FALSE
Rv3139	host.interaction	FALSE
Rv3140	host.interaction	FALSE
Rv3490	host.interaction	FALSE
Rv3565	cholesterol	FALSE
Rv3923c	cholesterol	FALSE
Rv0032	cholesterol	FALSE
Rv0033	cholesterol	FALSE
Rv0034	cholesterol	FALSE
Rv0035	cholesterol	FALSE
Rv0069c	cholesterol	FALSE
Rv0070c	cholesterol	FALSE
Rv0077c	cholesterol	FALSE
Rv0078	cholesterol	FALSE
Rv0097	cholesterol	FALSE
Rv0098	cholesterol	FALSE
Rv0099	cholesterol	FALSE
Rv0100	cholesterol	FALSE
Rv0101	cholesterol	FALSE
Rv0114	host.interaction	FALSE
Rv0115	host.interaction	FALSE
Rv0168	cholesterol	FALSE
Rv0169	cholesterol	FALSE
Rv0170	cholesterol	FALSE
Rv0171	cholesterol	FALSE
Rv0172	cholesterol	FALSE
Rv0173	cholesterol	FALSE
Rv0174	cholesterol	FALSE
Rv0175	cholesterol	FALSE
Rv0176	cholesterol	FALSE
Rv0177	cholesterol	FALSE
Rv0178	cholesterol	FALSE
Rv0241c	host.interaction	FALSE
Rv0242c	host.interaction	FALSE
Rv0243	host.interaction	FALSE
Rv0253	host.interaction	FALSE
Rv0273c	host.interaction	FALSE
Rv0274	host.interaction	FALSE
Rv0319	cholesterol	FALSE
Rv0324	cholesterol	FALSE
Rv0325	cholesterol	FALSE
Rv0326	cholesterol	FALSE
Rv0331	cholesterol	FALSE
Rv0341	host.interaction	FALSE
Rv0342	host.interaction	FALSE
Rv0343	host.interaction	FALSE
Rv0501	host.interaction	FALSE
Rv0502	host.interaction	FALSE
Rv0537c	host.interaction	FALSE
Rv0538	host.interaction	FALSE
Rv0549c	cholesterol	FALSE
Rv0550c	cholesterol	FALSE
Rv0551c	cholesterol	FALSE
Rv0570	host.interaction	FALSE
Rv0572c	cholesterol	FALSE
Rv0672	host.interaction	FALSE
Rv0673	host.interaction	FALSE
Rv0885	cholesterol	FALSE
Rv0886	cholesterol	FALSE
Rv0928	host.interaction	FALSE
Rv0929	host.interaction	FALSE
Rv0930	host.interaction	FALSE
Rv0940c	cholesterol	FALSE
Rv1036c	host.interaction	FALSE
Rv1107c	cholesterol	FALSE
Rv1109c	cholesterol	FALSE
Rv1157c	host.interaction	FALSE
Rv1158c	host.interaction	FALSE
Rv1161	host.interaction	FALSE
Rv1162	host.interaction	FALSE
Rv1163	host.interaction	FALSE
Rv1164	host.interaction	FALSE
Rv1180	cholesterol	FALSE
Rv1184c	cholesterol	FALSE
Rv1192	host.interaction	FALSE
Rv1216c	cholesterol	FALSE
Rv1217c	cholesterol	FALSE
Rv1218c	cholesterol	FALSE
Rv1219c	cholesterol	FALSE
Rv1249c	cholesterol	FALSE
Rv1250	cholesterol	FALSE
Rv1255c	cholesterol	FALSE
Rv1256c	cholesterol	FALSE
Rv1386	host.interaction	FALSE
Rv1387	host.interaction	FALSE
Rv1460	macrophage	FALSE
Rv1773c	host.interaction	FALSE
Rv1774	host.interaction	FALSE
Rv1775	host.interaction	FALSE
Rv1936	cholesterol	FALSE
Rv1937	cholesterol	FALSE
Rv1965	cholesterol	FALSE
Rv1967	cholesterol	FALSE
Rv1968	cholesterol	FALSE
Rv1970	cholesterol	FALSE
Rv1971	cholesterol	FALSE
Rv1973	cholesterol	FALSE
Rv1985c	host.interaction	FALSE
Rv1986	host.interaction	FALSE
Rv2103c	cholesterol	FALSE
Rv2104c	cholesterol	FALSE
Rv2214c	cholesterol	FALSE
Rv2234	cholesterol	FALSE
Rv2301	cholesterol	FALSE
Rv2320c	cholesterol	FALSE
Rv2321c	cholesterol	FALSE
Rv2322c	cholesterol	FALSE
Rv2323c	cholesterol	FALSE
Rv2334	host.interaction	FALSE
Rv2335	host.interaction	FALSE
Rv2389c	host.interaction	FALSE
Rv2390c	host.interaction	FALSE
Rv2393	host.interaction	FALSE
Rv2409c	cholesterol	FALSE
Rv2410c	cholesterol	FALSE
Rv2411c	cholesterol	FALSE
Rv2525c	host.interaction	FALSE
Rv2796c	cholesterol	FALSE
Rv2797c	cholesterol	FALSE
Rv2798c	cholesterol	FALSE
Rv2800	cholesterol	FALSE
Rv3017c	cholesterol	FALSE
Rv3058c	cholesterol	FALSE
Rv3059	cholesterol	FALSE
Rv3075c	host.interaction	FALSE
Rv3076	host.interaction	FALSE
Rv3249c	cholesterol	FALSE
Rv3251c	cholesterol	FALSE
Rv3252c	cholesterol	FALSE
Rv3269	cholesterol	FALSE
Rv3270	cholesterol	FALSE
Rv3406	cholesterol	FALSE
Rv3509c	cholesterol	FALSE
Rv3510c	cholesterol	FALSE
Rv3521	cholesterol	FALSE
Rv3522	cholesterol	FALSE
Rv3523	cholesterol	FALSE
Rv3529c	macrophage	FALSE
Rv3530c	macrophage	FALSE
Rv3550	cholesterol	FALSE
Rv3552	cholesterol	FALSE
Rv3562	cholesterol	FALSE
Rv3733c	cholesterol	FALSE
Rv3734c	cholesterol	FALSE
Rv3756c	host.interaction	FALSE
Rv3757c	host.interaction	FALSE
Rv3759c	host.interaction	FALSE
Rv3922c	cholesterol	FALSE
Rv3924c	cholesterol	FALSE
